# Supplementary material for: First Peek into the Transcriptomic Response in Heat-Stressed Tomato Inoculated with Septoglomus constrictum
Source: Plants (Basel). 2024 Aug 15;13(16):2266. doi: 10.3390/plants13162266 (PMC11359853; doi:10.3390/plants13162266)
Supplement: Supplementary file 1 [file plants-13-02266-s001.zip]

Archive with 2 entries (2 files):
- Szentpeteri_et_al. Supplementari Tables.xlsx
- Szentpeteri_et_al. Supplementary Figures.pdf
