# Supplementary material for: First Peek into the Transcriptomic Response in Heat-Stressed Tomato Inoculated with Septoglomus constrictum
Source: Plants (Basel). 2024 Aug 15;13(16):2266. doi: 10.3390/plants13162266 (PMC11359853; doi:10.3390/plants13162266)
Supplement: Supplementary file 1 [file plants-13-02266-s001.zip › Szentpeteri_et_al. Supplementari Tables.xlsx]

## Sheet: Metadata
Supplementary Table S1. Plant dry biomass, relative water content, and colonization results.
Supplementary Table S2. Primer sequences used for qRT-PCR.
Supplementary Table S3. Numerical data of Illumina reads of investigated samples after read pre-processing.
Supplementary Table S4. DEG's of treatment comparisons in leaf samples. M: Is the log2-ratio of the two conditions. D: The value of the difference between the conditions. Probability: The probability of differential expression for each feature, btained by comparing the M and D values of a given feature against the noise distribution. If the probability is higher than a given threshold (0.9 by def…
Supplementary Table S5. DEG's of treatment comparisons in root samples. M: Is the log2-ratio of the two conditions. D: The value of the difference between the conditions. Probability: The probability of differential expression for each feature, btained by comparing the M and D values of a given feature against the noise distribution. If the probability is higher than a given threshold (0.9 by def…
Supplementary Table S6. Data of Fig. 5. Venn diagram.
Supplementary Table S7. TOP and BOTTOM GSEA results of leaf and root HAMvsH sample pair, filtered by 0.05 FDR. Red line separates top and bottom from each other.
Supplementary Table S8. Core and non-core genes of cytoplasmic translation, translation regulatory activity, ubiquitin binding activity, response to hormone, photosynthesis, antioxidant activity, response to abiotic in leaf and photosynthesis, response to auxin, cytoplasmic translation and ubiquitin binding in root HAMvsH samples.
Supplementary Table S9. DEG analysis of the 107 transcription factors (TFs) and 304 stress genes. TF genes were selected by literature in context to be involved in heat-stress and AM formation. All tomato stress genes of H2O2 production/elimination and MDA production were chosen according to the work of Sharma et al. [Sharma, N., Muthamilarasan, M., Dulani, P., & Prasad, M. Genomic dissection of …
Supplementary Table S10. Response to drought, Jasmonic acid signaling and Auxin signaling process pathways. These terms were chosen either because they contained many DEGs are important among the stress response or were highly induced inside the L7,8 or R7,8 samples.
Supplementary Table S11. The already available literature from the investigated transcription factor and stress enzyme genes that showed a significant expression change detailed in Figure 8 and 9.

## Sheet: Supplementary Table S1.
	Treatment	Shoot Dry Weight (g plant-1) 1	Root Dry Weight (g plant-1) 1	Leaf Water Potential (-Mpa) 1	AM Fungal Colonization Rate (%)
	C	1.42 ± 0.03a	0.31 ± 0.01ab	-0.45 ± 0.06b	0
	CAM	1.57 ± 0.05ab	0.33 ± 0.02b	-0.33 ± 0.07b	41.35 ± 4.22
	H	1.54 ± 0.18a	0.28 ± 0.12a	-0.98 ± 0.12a	0
	HAM	1.81 ± 0.07b	0.32 ± 0.01ab	-1.02 ± 0.09a	67.87 ± 5.55
	1 Values are the mean ± SD, values within a column followed by different letters indicating statistical differences between treatments for dry shoot and root weights and leaf water potential of tomato plants of different treatments in mycorrhizal (AM) and non-mycorrhizal tomato plants under control (C) and heat (H) stress conditions; according to one-way ANOVA combined with Tukey post-hoc test (P…

## Sheet: Supplementary Table S2.
	Gene	Size	Primer sequence (5' - 3')
	Actin	200	F:	CTTAGCACCTTCCAGCAGAT
			R:	AAAAGAGGCTTGTACTGGAAACA
	EF1	184	F:	TGCTGCTGTAACAAGATGGATG
			R:	GCCAGTCAAGGTTGGTTGAT
	ST	132	F:	CCGTTGTTGGTGGATTTGGT
			R:	CAATGCCTAAGGGTGCAACA
	CholT	126	F:	TGGGAAGCTGTGTGTCAGTC
			R:	AGAAACCAGCACACCAGAACC
	AP2L	162	F:	AGAGGAGTGACAAGACACCA
			R:	TGTCACAGCATTTACACCGC
	MYB	181	F:	AGAGACAGATTTCAGGGGGC
			R:	TCTGGCGTTGTGGTTTTCTG
	CLPB	94	F:	ATGGGTTGGCTCGAAGGATA
			R:	ACCTTCGGTTGCTGAGATATAAAA

## Sheet: Supplementary Table S3.
	Sample	Total Reads	Surviving Reads after filtering	Dropped Reads after filtering
	L1	14,869,920	13,311,102 / 89.52%	1,558,818 / 10.48%
	L2	14,110,313	12,621,997 / 89.45%	1,488,316 / 10.55%
	L3	9,566,000	8,147,878 / 85.18%	1,418,122 / 14.82%
	L4	19,913,470	17,343,982 / 87.1%	2,569,488 / 12.9%
	L5	17,153,301	15,476,800 / 90.23%	1,676,501 / 9.77%
	L6	15,861,165	14,521,750 / 91.56%	1,339,415 / 8.44%
	L7	20,651,583	18,440,568 / 89.29%	2,211,015 / 10.71%
	L8	19,665,161	17,320,199 / 88.08%	2,344,962 / 11.92%
	R1	18,487,828	17,802,385 / 96.29%	685,443 / 3.71%
	R2	16,157,403	15,512,120 / 96.01%	645,283 / 3.99%
	R3	64,510,059	61,933,583 / 96.01%	2,576,476 / 3.99%
	R4	18,753,548	18,267,478 / 97.41%	486,070 / 2.59%
	R5	22,691,917	22,036,519 / 97.11%	655,398 / 2.89%
	R6	20,325,282	19,525,904 / 96.07%	799,378 / 3.93%
	R7	22,307,510	20,868,856 / 93.55%	1,438,654 / 6.45%
	R8	19,291,412	18,234,838 / 94.52%	1,056,574 / 5.48%

## Sheet: Supplementary Table S4.
Leaf upregulated CAMvsV (299)						Leaf downregulated CAMvsC (510)						Leaf upregulated HAMvsH (740)						Leaf downregulated HAMvsH (897)						Leaf upregulated HAMvsCAM (1909)						Leaf downregulated HAMvsCAM (2209)						Leaf upregulated HAMvsC (1739)						Leaf downregulated HAMvsC (2461)
Feature	D	M	Probability	Ranking	Description	Feature	D	M	Probability	Ranking	Description	Feature	D	M	Probability	Ranking	Description	Feature	D	M	Probability	Ranking	Description	Feature	D	M	Probability	Ranking	Description	Feature	D	M	Probability	Ranking	Description	Feature	D	M	Probability	Ranking	Description	Feature	D	M	Probability	Ranking	Description
lcl|NC_015444.3_cds_XP_025887826.1_22987	399.938274948447	9.64543606714353	0.999921334823831	400.054569034857	AKZ21881.1translation initiation factor 1	lcl|NC_015438.3_cds_XP_004230452.1_3607	215.88391921432	-8.75744947760957	0.99972053161098	-216.061471569292	XP_004230452.1YTH domain-containing family protein 1 isoform X2	lcl|NC_015445.3_cds_XP_019070565.1_25331	38.1273164572801	8.59577533903116	0.990102080372141	39.0842629956442	XP_019070565.1elongation factor 2 isoform X2	lcl|NC_015441.3_cds_XP_004237942.1_14848	73.5132961339438	-8.28366432311786	0.997710729207047	-73.9785360972695	XP_004237942.1thylakoid lumenal 29 kDa protein, chloroplastic-like	lcl|NC_015445.3_cds_NP_001233872.1_26374	3611.8202896794	9.98445586363851	1.0	3611.8340900848	NP_001233872.1mitochondrial small heat shock protein	lcl|NC_015444.3_cds_NP_001297408.1_23106	536.33691376234	-9.92787653523533	0.999896396213383	-536.428790984051	NP_001297408.1xyloglucan endotransglycosylase/hydrolase 16 precursor	lcl|NC_015444.3_cds_XP_004243193.1_23540	441.163184712356	9.83470773179797	0.999953109072375	441.272792070527	XP_004243193.1probable glutathione S-transferase parA	lcl|NC_015446.3_cds_XP_004247657.1_29067	2987.7740434186	-9.99861631335142	1.0	-2987.7907736075	XP_004247657.1wound-induced proteinase inhibitor 1-like
lcl|NC_015438.3_cds_XP_010314501.1_3605	211.50813600972	8.72797582039173	0.999701900385045	211.688141283888	NP_001234249.2xyloglucan-specific fungal endoglucanase inhibitor protein precursor	lcl|NC_015444.3_cds_XP_004244039.1_24064	168.648344333855	-8.40214524551717	0.999554920713783	-168.857514168832	XP_004244039.1protein NOI4 isoform X3	lcl|NC_015445.3_cds_XP_019070566.1_25332	38.1273164572801	8.59577533903116	0.990102080372141	39.0842629956442	XP_019070565.1elongation factor 2 isoform X2	lcl|NC_015440.3_cds_NP_001316912.1_8890	342.296808397323	-8.13480093720338	0.999905241848645	-342.393457918345	NP_001316912.1chlorophyll a-b binding protein 3C, chloroplastic	lcl|NC_015440.3_cds_NP_001233900.1_10210	5526.95824294114	9.95243639643746	1.0	5526.96720364842	NP_001233900.1small heat shock protein, chloroplastic	lcl|NC_015440.3_cds_XP_004235542.1_12506	317.577701475593	-9.66518274917431	0.999804981107545	-317.724742870453	XP_004235542.1auxin-binding protein ABP19a	lcl|NC_015446.3_cds_XP_004247908.1_29453	163.809172202882	9.80895558535657	0.999655453618756	164.102591409974	NP_001352884.1peptidyl-prolyl cis-trans isomerase FKBP65	lcl|NC_015444.3_cds_XP_004243715.1_22509	1931.40036940286	-9.96786038080003	1.0	-1931.42609104518	XP_004243715.1auxin-binding protein ABP19a
lcl|NC_015444.3_cds_XP_010324248.1_24063	185.385354678444	8.53826929911177	0.999617024800232	185.581873500287	NP_001234780.1subtilisin-like protease	lcl|NC_015443.3_cds_XP_010321947.1_18652	162.147557410742	-8.34560534638144	0.999515588125699	-162.362186185292	XP_010321947.1ABC transporter F family member 4 isoform X3	lcl|NC_015449.3_cds_XP_004252972.1_36948	106.023478242003	7.73502763158988	0.999033036137313	106.305261351422	XP_004252972.1eukaryotic translation initiation factor 3 subunit H isoform X1	lcl|NC_015439.3_cds_NP_001333706.1_6221	644.910718567474	-8.03820254673202	0.999967696084765	-644.960810920631	NP_001333706.1chlorophyll a-b binding protein 1D	lcl|NC_015440.3_cds_XP_010318701.1_11888	4543.48014914013	9.55795244597192	1.0	4543.4902024859	XP_010318701.1heat shock 70 kDa protein 5	lcl|NC_015443.3_cds_NP_001317570.1_20348	441.870046220137	-9.40622952015233	0.999878113192216	-441.970151594395	NP_001317570.1chlorophyll a-b binding protein Cab12	lcl|NC_015443.3_cds_XP_004241705.1_20069	1638.80076700524	9.80461851303883	1.0	1638.83009628245	XP_004241705.1uncharacterized protein LOC101265833	lcl|NC_015439.3_cds_NP_001333706.1_6221	1833.19799800918	-9.5423605792562	1.0	-1833.22283330486	NP_001333706.1chlorophyll a-b binding protein 1D
lcl|NC_015440.3_cds_XP_004235184.2_10464	145.839707618871	8.19317747129608	0.999362398045791	146.06966993676	NP_001266257.2plasmamembrane intrinsic protein 2.8	lcl|NC_015439.3_cds_XP_010316303.1_7724	13.8205408134971	-8.16822517164161	0.934068231689645	-16.0538858483601	XP_010316303.1titin isoform X5	lcl|NC_015440.3_cds_XP_010318698.1_11897	77.3714048959984	7.28302174938434	0.997984235689366	77.7134267767323	XP_010318698.1protein HEADING DATE REPRESSOR 1 isoform X4	lcl|NC_015447.3_cds_XP_010312282.1_31836	27.1799772949242	-7.81091132598273	0.980520739113581	-28.2800548354306	XP_010312282.1uncharacterized protein LOC101259496 isoform X2	lcl|NC_015443.3_cds_NP_001308492.1_18830	2457.38562951211	9.46940631799912	1.0	2457.40387437407	NP_001308492.1heat shock protein 90	lcl|NC_015439.3_cds_XP_010316615.1_6907	95.866664603976	-9.33094139284809	0.998350465201316	-96.3196960624772	XP_010316615.1pectinesterase-like	lcl|NC_015446.3_cds_XP_004246568.1_27351	2182.4910050488	9.45844287190479	1.0	2182.51150037302	XP_004246568.1uncharacterized protein LOC101245195	lcl|NC_015442.3_cds_XP_025886885.1_16667	397.312575005456	-9.43096453864808	0.999942915392457	-397.424490123086	XP_025886885.1uncharacterized protein LOC112941536
lcl|NC_015448.3_cds_XP_010313472.1_34380	35.4221722722081	7.81198136120625	0.989570653749017	36.27336958803	NP_001296307.1nicotianamine synthase	lcl|NC_015442.3_cds_NP_001296992.1_15786	127.559717141697	-8.00067291822943	0.99917815592266	-127.810375965389	NP_001296992.1carbonic anh isoform 2	lcl|NC_015445.3_cds_XP_010325464.1_26438	77.3105292191363	7.28189348691644	0.997984235689366	77.6527134161951	XP_010325464.1FAM10 family protein At4g22670 isoform X2	lcl|NC_015448.3_cds_XP_019066623.1_34100	104.558868229874	-7.71505413770911	0.998987810655985	-104.843116063288	XP_019066623.1uncharacterized protein At2g27730, mitochondrial isoform X1	lcl|NC_015440.3_cds_XP_019068380.1_9549	318.550100121513	9.31763917652848	0.999804981107545	318.686342172441	XP_019068380.1uncharacterized protein LOC109119810	lcl|NC_015442.3_cds_XP_004239497.1_16748	296.581827147037	-9.21471654625495	0.999780603745988	-296.724941983149	XP_004239497.1two-component response regulator ORR26 isoform X1	lcl|NC_015440.3_cds_XP_004234218.1_9181	1025.68833193181	9.4106480250516	0.999995922528033	1025.73150217652	XP_004234218.1heat shock protein 83	lcl|NC_015442.3_cds_XP_004239497.1_16748	324.185708204056	-9.34290007222159	0.999918450560652	-324.32030954833	XP_004239497.1two-component response regulator ORR26 isoform X1
lcl|NC_015441.3_cds_XP_004236718.1_13314	109.170971020142	7.77703789685193	0.998919388895789	109.447627804032	NP_001316602.1GDSL lipase-like caffeoyltransferase precursor	lcl|NC_015448.3_cds_XP_004251271.1_34516	76.7148764697244	-7.27080692348791	0.997865689562373	-77.0586588585846	XP_004251271.1interactor of constitutive active ROPs 3 isoform X3	lcl|NC_015438.3_cds_XP_004229805.1_2331	76.4885938188132	7.26657281524088	0.997934703019339	76.8329881291792	XP_004229805.1tRNA 2'-phosphotransferase 1 isoform X1	lcl|NC_015442.3_cds_XP_004240236.2_17635	102.928152088757	-7.64098632454042	0.998933970797261	-103.211380983001	XP_004240236.2uncharacterized protein LOC101253592	lcl|NC_015446.3_cds_XP_004246305.1_27838	4228.92046008651	9.29269722762972	1.0	4228.93067003469	XP_004246305.117.3 kDa class I heat shock protein-like	lcl|NC_015446.3_cds_NP_001294933.1_27960	295.205106484649	-9.20801534712024	0.999780603745988	-295.34867943034	NP_001294933.1CBS domain-containing protein CBSX3, mitochondrial isoform 2	lcl|NC_015445.3_cds_NP_001234120.1_25959	219.315920902349	9.36307049855722	0.999816513761468	219.515694770115	NP_001234120.1alternative oxidase 1b	lcl|NC_015443.3_cds_NP_001317570.1_20348	369.852268908535	-9.14988595734453	0.999926605504587	-369.965432479608	NP_001317570.1chlorophyll a-b binding protein Cab12
lcl|NC_015441.3_cds_XP_025886405.1_13422	99.4960898770345	7.64379977752171	0.998737216908873	99.7892758559645	NP_001333664.1alpha amylase inhibitor/lipid-transfer/seed storage superfamily protein precursor	lcl|NC_015439.3_cds_XP_004233495.1_5493	75.9748310823931	-7.25691311004955	0.997797375067279	-76.3206246429166	XP_004233495.1ubiquitin receptor RAD23d isoform X1	lcl|NC_015441.3_cds_XP_025886572.1_14621	48.5427041266612	7.21212825889987	0.993980703794633	49.0755429715393	XP_025886572.1tubby-like F-box protein 5 isoform X2	lcl|NC_015442.3_cds_XP_004239497.1_16748	98.3384551806292	-7.62700055678168	0.998824137485463	-98.6337817626688	XP_004239497.1two-component response regulator ORR26 isoform X1	lcl|NC_015438.3_cds_XP_019067023.1_3212	294.306845513753	9.203626214459	0.999780603745988	294.450719224375	XP_019067023.1stress-related protein isoform X2	lcl|NC_015441.3_cds_XP_004236720.1_13311	266.353218268273	-9.05990260020787	0.99973388046967	-266.507258282005	XP_004236720.1monothiol glutaredoxin-S1-like	lcl|NC_015443.3_cds_NP_001234225.1_21054	5384.18173339629	9.35447755243949	1.0	5384.18985962499	NP_001234225.1heat shock protein HSP 17-6	lcl|NC_015444.3_cds_XP_004243707.1_22526	125.978958548654	-9.11648874746442	0.999394495412844	-126.308385961052	XP_004243707.1cysteine proteinase 3-like
lcl|NC_015445.3_cds_XP_004244450.1_24354	73.3012520984878	7.20557338787975	0.997681447439241	73.6545575443514	XP_004228722.1protein YLS3	lcl|NC_015449.3_cds_XP_004253065.1_36785	75.6835175264507	-7.25140699608358	0.997797375067279	-76.0301106707035	XP_004253065.1UDP-galactose/UDP-glucose transporter 7 isoform X1	lcl|NC_015445.3_cds_XP_004244890.1_25137	13.1075167122694	7.09266459229829	0.93091915406814	14.9034521296666	XP_004244890.1probable linoleate 9S-lipoxygenase 5	lcl|NC_015439.3_cds_NP_001333218.1_6219	353.659729926798	-7.58851890464629	0.999913856226041	-353.741134434578	NP_001316856.1chlorophyll a-b binding protein 1B, chloroplastic	lcl|NC_035963.1_cds_YP_009430462.1_37500	260.907513298211	9.03015679702244	0.999719660342096	261.063735948206	YP_009430462.1NADH dehydrogenase subunit 9	lcl|NC_015438.3_cds_NP_001265976.1_179	1372.74152984794	-9.04793228725303	0.999981716978832	-1372.77134762055	NP_001265976.1Hop-interacting protein THI101 precursor	lcl|NC_015440.3_cds_XP_019068380.1_9549	318.568825263825	9.31772384623153	0.999916411824669	318.70506178542	XP_019068380.1uncharacterized protein LOC109119810	lcl|NC_015444.3_cds_NP_001297408.1_23106	239.483542820626	-8.76641377318907	0.999859327217125	-239.643938567954	NP_001297408.1xyloglucan endotransglycosylase/hydrolase 16 precursor
lcl|NC_015440.3_cds_NP_001335288.1_10178	71.3737551190995	7.1673931580188	0.997546888585269	71.7327292418377	NP_001131276.1histone H3.2	lcl|NC_015446.3_cds_XP_004246619.1_27269	72.5505849145247	-7.19082391959178	0.997604852399288	-72.9060719013323	XP_004246619.1thioredoxin-like 3-3 isoform X1	lcl|NC_015447.3_cds_XP_004248416.1_29595	13.6277065042545	6.97372351957479	0.93091915406814	15.3084030615075	XP_004248416.1protein LHY isoform X2	lcl|NC_015438.3_cds_XP_025883444.1_3608	81.0677339982833	-7.34992666857413	0.998231899039497	-81.4002390515522	XP_025883444.1YTH domain-containing family protein 1 isoform X4	lcl|NC_015444.3_cds_XP_004243193.1_23540	440.765193148186	9.01144584373878	0.999878113192216	440.857303043913	XP_004243193.1probable glutathione S-transferase parA	lcl|NC_015442.3_cds_XP_025886885.1_16667	292.41894787048	-8.98956093529456	0.999778572299192	-292.557094050868	XP_025886885.1uncharacterized protein LOC112941536	lcl|NC_015443.3_cds_NP_001308492.1_18830	2456.92648260169	9.23822042203594	1.0	2456.94385072717	NP_001308492.1heat shock protein 90	lcl|NC_015446.3_cds_XP_004247868.1_29392	7235.62328463072	-8.73676279233174	1.0	-7235.628559297	XP_004247868.1light-regulated protein 1, chloroplastic
lcl|NC_015445.3_cds_NP_001233814.1_26069	38.0866921586994	7.03275004006303	0.991133606591314	38.7305524452923	XP_004229424.1uncharacterized protein LOC101251812	lcl|NC_015439.3_cds_XP_010317201.1_5465	69.0444247035277	-7.11986295509009	0.997439241502091	-69.4105541768712	XP_010317201.1G-box-binding protein isoform X2	lcl|NC_015447.3_cds_XP_010327245.1_29596	13.6277065042545	6.97372351957479	0.93091915406814	15.3084030615075	XP_004248416.1protein LHY isoform X2	lcl|NC_015439.3_cds_NP_001234048.1_7768	736.618360771346	-7.26166092198098	0.99997846405651	-736.654153008595	NP_001234048.1carbonic anhydrase isoform 1	lcl|NC_015445.3_cds_XP_010325632.1_25902	242.614410539112	8.92549160102348	0.99968309429976	242.77853406255	XP_010325632.1pectin acetylesterase 8-like isoform X1	lcl|NC_015446.3_cds_XP_004247868.1_29392	7403.31938075636	-8.76982563408131	1.0	-7403.32457503549	XP_004247868.1light-regulated protein 1, chloroplastic	lcl|NC_015440.3_cds_XP_010318701.1_11888	4541.98545511135	9.18856925608872	1.0	4541.99474947385	XP_010318701.1heat shock 70 kDa protein 5	lcl|NC_015443.3_cds_XP_019069701.1_18216	119.526879111494	-8.43909241953149	0.999329255861366	-119.824426186814	XP_019069701.1transcription factor MYB48-like
lcl|NC_015441.3_cds_XP_004236721.1_13310	61.6468835780806	6.95761014249375	0.996685711919844	62.038267172644	XP_004230132.1elongation factor 1-delta 1 isoform X1	lcl|NC_015446.3_cds_XP_004246725.1_27069	58.0872123647172	-6.87251390166417	0.996348279716805	-58.4923558051163	XP_004246725.1serine/arginine-rich splicing factor RS2Z33 isoform X1	lcl|NC_015447.3_cds_XP_019071645.1_29593	13.6277065042545	6.97372351957479	0.93091915406814	15.3084030615075	XP_004248416.1protein LHY isoform X2	lcl|NC_015439.3_cds_NP_001299833.1_7767	509.144470209653	-7.22243947047621	0.999954774518672	-509.195694381809	NP_001299833.1carbonic anhydrase isoform 2	lcl|NC_015440.3_cds_XP_004235865.1_11928	87.8410571472232	8.81932156300108	0.99805996830943	88.2826809378451	XP_004235865.1chaperone protein ClpD, chloroplastic isoform X1	lcl|NC_015439.3_cds_XP_004232737.1_6906	217.013674793913	-8.76496229389561	0.99960996221509	-217.190606637515	XP_004232737.1pectinesterase	lcl|NC_015448.3_cds_XP_025883812.1_33486	180.205450996985	9.13335616592345	0.999730886850153	180.436755579013	XP_025883812.1uncharacterized protein LOC112940244	lcl|NC_015447.3_cds_NP_001234203.1_31085	45.6422634767767	-8.39520477553048	0.994177370030581	-46.407926893006	NP_001234203.1PI-phospholipase C PLC1
lcl|NC_015449.3_cds_NP_001311103.1_34868	56.4020467177268	6.83040864085348	0.996043969693206	56.8141298987293	XP_004230258.1uncharacterized protein LOC101259675	lcl|NC_015438.3_cds_XP_004230930.1_4603	55.2483798569905	-6.80085797335082	0.995894919885729	-55.665385528136	XP_004230930.1transcription factor bHLH121 isoform X2	lcl|NC_015447.3_cds_XP_025883775.1_29594	13.6277065042545	6.97372351957479	0.93091915406814	15.3084030615075	XP_004248416.1protein LHY isoform X2	lcl|NC_015444.3_cds_XP_004243707.1_22526	31.9705301681896	-7.14521755314872	0.985021751302925	-32.7592572125337	XP_004243707.1cysteine proteinase 3-like	lcl|NC_015442.3_cds_NP_001234217.1_16755	212.237688805611	8.73293183490332	0.999585584853533	212.417279541897	NP_001234217.1small heat shock protein	lcl|NC_015438.3_cds_XP_010314501.1_3605	211.497958312615	-8.72790656047617	0.99958152195994	-211.677969385888	XP_010314501.1YTH domain-containing family protein 1 isoform X1	lcl|NC_015446.3_cds_XP_004246306.1_27837	8493.04162025058	9.03108284601696	1.0	8493.04642185394	XP_004246306.118.2 kDa class I heat shock protein	lcl|NC_015441.3_cds_XP_004237942.1_14848	77.5671150598733	-8.36139006253824	0.99826503567788	-78.0164737891269	XP_004237942.1thylakoid lumenal 29 kDa protein, chloroplastic-like
lcl|NC_015448.3_cds_XP_004251270.1_34515	54.4238838486469	6.77936174169552	0.995716888171242	54.8444972517369	XP_004230355.1nuclear envelope-associated protein 2 isoform X1	lcl|NC_015446.3_cds_XP_025888671.1_27733	53.2266140019223	-6.74756501321224	0.995542996729185	-53.65260545134	XP_004246357.1mRNA-capping enzyme-like isoform X2	lcl|NC_015448.3_cds_XP_019066776.1_32365	62.1601282246958	6.96947581686163	0.996651160787354	62.5496213743332	XP_019066776.1copper transport protein ATX1 isoform X1	lcl|NC_015438.3_cds_XP_010325726.1_2343	35.4667312092147	-7.03750373584847	0.988275832364216	-36.1582007502968	NP_001353008.1sterol methyl oxidase 3	lcl|NC_015446.3_cds_XP_004246568.1_27351	2179.97278315654	8.63518098384559	1.0	2179.98988567697	XP_004246568.1uncharacterized protein LOC101245195	lcl|NC_015440.3_cds_XP_004234934.1_10379	1182.9031109663	-8.70036514327387	0.99997765408524	-1182.93510654109	XP_004234934.121 kDa protein	lcl|NC_015440.3_cds_XP_004235534.1_12522	721.117551765077	8.94353160704343	0.999983690112131	721.173009909041	XP_004235534.117.4 kDa class III heat shock protein	lcl|NC_015439.3_cds_XP_010316615.1_6907	48.4980234546722	-8.3499400417947	0.994954128440367	-49.2115817436454	XP_010316615.1pectinesterase-like
lcl|NC_015448.3_cds_XP_025884222.1_34514	54.4238838486469	6.77936174169552	0.995716888171242	54.8444972517369	XP_004230431.1non-lysosomal glucosylceramidase-like isoform X1	lcl|NC_015443.3_cds_XP_004241636.1_20229	50.9133192740813	-6.68407025122132	0.994936446818201	-51.3501983893714	XP_004241636.1eukaryotic peptide chain release factor GTP-binding subunit ERF3A isoform X1	lcl|NC_015447.3_cds_XP_010327399.1_30936	58.7049077793429	6.88764486762412	0.996061075935737	59.1075786105611	XP_010327399.1pre-mRNA-splicing factor syf2 isoform X1	lcl|NC_015447.3_cds_XP_019071722.1_31095	20.4330902319361	-6.82069234677532	0.966289787655597	-21.5414256843831	XP_019071722.1GDP-Man:Man(3)GlcNAc(2)-PP-Dol alpha-1,2-mannosyltransferase isoform X2	lcl|NC_015446.3_cds_XP_004246306.1_27837	8486.02474177953	8.54485594523534	1.0	8486.02904382595	XP_004246306.118.2 kDa class I heat shock protein	lcl|NC_015445.3_cds_NP_001318059.1_25859	57.1710768453808	-8.68547415316738	0.995624263600536	-57.8270653667102	NP_001318059.1polyphenol oxidase F, chloroplastic	lcl|NC_015442.3_cds_NP_001234217.1_16755	212.270879545245	8.79403102080155	0.999806320081549	212.452962522312	NP_001234217.1small heat shock protein	lcl|NC_015443.3_cds_XP_010321947.1_18652	162.153216559075	-8.34565554254382	0.999653414882773	-162.36784043304	XP_010321947.1ABC transporter F family member 4 isoform X3
lcl|NW_020442679.1_cds_XP_004253341.1_37298	53.8082212263205	6.76309870589405	0.995542996729185	54.2315791365724	XP_004230916.1proline-rich protein 4-like isoform X1	lcl|NC_015438.3_cds_XP_004230796.1_4265	50.4777743781789	-6.6717964834759	0.994936446818201	-50.9167808732176	XP_004230796.1myb family transcription factor isoform X1	lcl|NC_015441.3_cds_XP_004237745.1_14504	112.971648516517	6.87660105267668	0.999153637420855	113.180744875518	XP_004237745.1pathogen-related protein	lcl|NC_015443.3_cds_XP_004241947.1_19610	45.9575334735937	-6.79446080520214	0.993104190894603	-46.4570724498425	XP_004241947.1transcription factor bHLH87-like	lcl|NC_015446.3_cds_XP_004246725.1_27069	182.88667362674	8.51874499451383	0.999421037663024	183.084964993129	XP_004246725.1serine/arginine-rich splicing factor RS2Z33 isoform X1	lcl|NC_015441.3_cds_XP_004237942.1_14848	88.9962463931778	-8.55921038052121	0.998137163287694	-89.4068898598606	XP_004237942.1thylakoid lumenal 29 kDa protein, chloroplastic-like	lcl|NC_015447.3_cds_XP_004249462.1_31730	276.687515426483	8.76285917076711	0.999889908256881	276.826243144914	XP_004249462.1cytochrome P450 76A2-like	lcl|NC_015440.3_cds_XP_004235542.1_12506	121.285039578986	-8.27926329582468	0.999351681957187	-121.567294229977	XP_004235542.1auxin-binding protein ABP19a
lcl|NC_015449.3_cds_XP_004252972.1_36948	52.2596092149505	6.72136197362123	0.995346333788763	52.6900698621645	XP_004230993.1auxin-responsive protein SAUR50	lcl|NC_015449.3_cds_XP_010313695.1_34818	49.7027060136714	-6.64969322494563	0.994723222788059	-50.1455621672281	XP_010313695.1zinc finger Ran-binding domain-containing protein 2-like isoform X2	lcl|NC_015444.3_cds_XP_019070420.1_22303	56.7125029443431	6.83825855595912	0.995731576000345	57.1232857098598	XP_019070420.1xaa-Pro dipeptidase isoform X2	lcl|NC_015440.3_cds_XP_010318989.1_11210	54.276097412255	-6.77547457808019	0.995328853857087	-54.6973656226953	XP_010318989.1uncharacterized protein LOC101254184 isoform X4	lcl|NC_015448.3_cds_XP_025883812.1_33486	180.01631706785	8.4959854395681	0.999408848982245	180.216692288095	XP_025883812.1uncharacterized protein LOC112940244	lcl|NC_015438.3_cds_NP_001333664.1_2309	186.228897469602	-8.54480140073471	0.999441352130988	-186.42482636098	NP_001333664.1alpha amylase inhibitor/lipid-transfer/seed storage superfamily protein precursor	lcl|NC_015443.3_cds_XP_004241472.1_20544	830.757574185031	8.74959783313246	0.999989806320081	830.803648600582	XP_004241472.1mitochondrial import inner membrane translocase subunit TIM14-3-like	lcl|NC_015440.3_cds_XP_004234934.1_10379	872.198724194257	-8.26191257507864	0.999989806320081	-872.237853848071	XP_004234934.121 kDa protein
lcl|NC_015440.3_cds_XP_010318033.1_10278	49.85087797417	6.65394502978154	0.994723222788059	50.2929917508885	XP_004230997.1auxin-responsive protein SAUR50-like	lcl|NC_015445.3_cds_XP_010325177.1_25750	48.0738057536561	-6.60210662071429	0.994460315488759	-48.5250307724945	XP_010325177.1probable plastid-lipid-associated protein 10, chloroplastic isoform X1	lcl|NC_015444.3_cds_XP_004242730.1_21772	50.9355495220422	6.68469391328714	0.994476030494896	51.3723207362364	XP_004242730.1nucleolin isoform X1	lcl|NC_015443.3_cds_NP_001317570.1_20348	67.1230535794591	-6.69870182239671	0.99720248094069	-67.4564817340507	NP_001317570.1chlorophyll a-b binding protein Cab12	lcl|NC_015444.3_cds_XP_004244039.1_24064	167.398562555555	8.39144606863305	0.99934384268476	167.608756074344	XP_004244039.1protein NOI4 isoform X3	lcl|NC_015444.3_cds_XP_010324248.1_24063	185.376431035833	-8.53820003919621	0.999433226343802	-185.572956121016	XP_010324248.1protein NOI4 isoform X2	lcl|NC_015439.3_cds_XP_004233545.1_5392	650.200408957383	8.68094797298049	0.999977573904179	650.258356859839	XP_004233545.1desiccation-related protein clone PCC27-04	lcl|NC_015447.3_cds_XP_010327743.1_31150	152.810338975536	-8.26031118282991	0.999596330275229	-153.033435688595	NP_001352837.1peptidyl-prolyl cis-trans isomerase FKBP15-1
lcl|NC_015441.3_cds_XP_004236719.1_13312	296.668298507296	6.59588617833101	0.999869581418457	296.741613282821	XP_010314501.1YTH domain-containing family protein 1 isoform X1	lcl|NC_015445.3_cds_XP_010324508.1_24352	47.7949287871542	-6.59379980159375	0.994238810913758	-48.2476259891887	XP_010324508.1mediator of RNA polymerase II transcription subunit 28-like isoform X1	lcl|NC_015443.3_cds_XP_004241066.1_19365	48.0463412260326	6.60129066357066	0.993980703794633	48.4977107050766	XP_004241066.1acyl carrier protein 1, chloroplastic isoform X1	lcl|NC_015443.3_cds_XP_010322323.1_19430	47.528692252083	-6.58582462161551	0.993668432614033	-47.9828060156958	XP_010322323.1amino acid transporter isoform X1	lcl|NC_015446.3_cds_XP_004247908.1_29453	163.482371856772	8.35739692290015	0.999313370982814	163.695852089303	NP_001352884.1peptidyl-prolyl cis-trans isomerase FKBP65	lcl|NC_015443.3_cds_XP_019069701.1_18216	127.54397833515	-8.53257525401775	0.998965993580628	-127.829070441832	XP_019069701.1transcription factor MYB48-like	lcl|NC_015447.3_cds_XP_004249799.1_31781	932.8640119679	8.55381826412446	0.999993883792049	932.90322790295	XP_004249799.1BAG family molecular chaperone regulator 5, mitochondrial-like	lcl|NC_015438.3_cds_XP_025887569.1_3061	150.800539732884	-8.24127332384997	0.999590214067278	-151.025565285244	XP_025887569.1sugar-porter family protein 5 isoform X2
lcl|NC_015443.3_cds_XP_010322616.1_20231	45.5993897811458	6.52667574867557	0.993694365089223	46.0641058172327	XP_010315342.1auxin-responsive protein SAUR50-like	lcl|NC_015445.3_cds_XP_010324509.1_24353	47.7949287871542	-6.59379980159375	0.994238810913758	-48.2476259891887	XP_010324508.1mediator of RNA polymerase II transcription subunit 28-like isoform X1	lcl|NC_015439.3_cds_XP_010316031.1_8439	47.0137476226825	6.57027309796172	0.993668432614033	47.4706325438274	XP_010316031.1ACT domain-containing protein ACR1 isoform X1	lcl|NC_015444.3_cds_XP_010324248.1_24063	47.0009044251371	-6.56988307774649	0.993668432614033	-47.4578589954934	XP_010324248.1protein NOI4 isoform X2	lcl|NC_015443.3_cds_NP_001234225.1_21054	5375.09887663458	8.30882324304385	1.0	5375.10529851668	NP_001234225.1heat shock protein HSP 17-6	lcl|NC_015449.3_cds_NP_001307023.1_35079	163.421737051246	-8.35686336731571	0.999313370982814	-163.635269138981	NP_001307023.1proline-rich protein precursor	lcl|NC_015445.3_cds_NP_001234615.1_26602	628.512827584278	8.47335255357213	0.999975535168196	628.569942123771	NP_001234615.1ethylene-responsive proteinase inhibitor 1 precursor	lcl|NC_015448.3_cds_XP_010313516.1_34493	75.6449721855083	-8.18575140990153	0.998156982670744	-76.0865845145584	XP_010313516.1serine/arginine-rich splicing factor RS41 isoform X2
lcl|NC_015440.3_cds_XP_010317625.1_9248	44.9441207503003	6.50602175535666	0.993433527926138	45.4125787541156	XP_010315362.1proline-rich protein 4-like isoform X2	lcl|NC_015442.3_cds_XP_010320871.1_16519	45.6240360522637	-6.52744685544466	0.993694365089223	-46.0886127817806	XP_010320871.1PLASMODESMATA CALLOSE-BINDING PROTEIN 3 isoform X1	lcl|NC_015439.3_cds_NP_001233847.1_5790	29.4216845444453	6.51288233068282	0.982990911831847	30.1339203836171	NP_001233847.1carbonic anhydrase	lcl|NC_015438.3_cds_XP_004230419.1_3541	45.9755841243822	-6.53840109253462	0.993104190894603	-46.4381849820274	XP_004230419.1NADPH-dependent pterin aldehyde reductase isoform X2	lcl|NC_015444.3_cds_NP_001233896.1_21658	153.028111185172	8.26235902878581	0.999215861536586	153.251001267926	NP_001233896.1trehalose-6-phosphate synthase	lcl|NC_015444.3_cds_NP_001233934.1_21751	8077.527689707	-8.21460517269907	1.0	-8077.53186671037	NP_001233934.1metallocarboxypeptidase inhibitor precursor	lcl|NC_015439.3_cds_XP_004231887.1_8518	74.9442294389229	8.46709356310044	0.998087665647299	75.4210129844476	XP_004231887.1cytochrome P450 81D1-like	lcl|NC_015438.3_cds_NP_001265976.1_179	751.092642304138	-8.18010484676039	0.999987767584098	-751.137185498572	NP_001265976.1Hop-interacting protein THI101 precursor
lcl|NC_015438.3_cds_XP_025887096.1_2007	44.7376608377548	6.49945242684508	0.993433527926138	45.2073133362601	XP_010315430.1transcription repressor OFP15	lcl|NC_015439.3_cds_XP_004232185.1_7956	45.5311040002563	-6.52453713915663	0.993694365089223	-45.9962065431748	XP_004232185.1cyclic nucleotide-gated ion channel 2 isoform X2	lcl|NC_015443.3_cds_XP_019069979.1_18854	43.952071484078	6.47417874566732	0.992415040702933	44.4263387887451	XP_019069979.1uncharacterized protein LOC101256780 isoform X2	lcl|NC_015445.3_cds_XP_004246067.1_25845	54.9733072046791	-6.48570809906251	0.995328853857087	-55.3545744682973	XP_004246067.114 kDa proline-rich protein DC2.15	lcl|NC_015443.3_cds_XP_010321991.1_18804	113.887640439769	8.10668065423628	0.998756754560598	114.175798294419	XP_010321991.1oxalate--CoA ligase isoform X2	lcl|NC_015449.3_cds_XP_004252615.1_36310	56.7739021577612	-8.20165837590313	0.995439401942063	-57.363256238938	XP_004252615.1glucan endo-1,3-beta-glucosidase 11	lcl|NC_015441.3_cds_XP_004237745.1_14504	113.487086387623	8.10944354597912	0.999245667686035	113.776455610892	XP_004237745.1pathogen-related protein	lcl|NC_015448.3_cds_XP_025884060.1_34598	137.702204330051	-8.11063681672138	0.999500509683996	-137.940855104381	XP_025884060.1very-long-chain (3R)-3-hydroxyacyl-CoA dehydratase 2 isoform X2
lcl|NC_015441.3_cds_XP_004236720.1_13311	263.767007201253	6.42815873259295	0.999819898149298	263.845324598708	XP_010322358.1protein kinase superfamily protein isoform X2	lcl|NC_015445.3_cds_XP_025888369.1_25149	45.4547623083506	-6.52214247114877	0.993694365089223	-45.9202978967103	XP_025888369.1secoisolariciresinol dehydrogenase-like isoform X2	lcl|NC_015449.3_cds_XP_010314711.1_37047	41.850630618292	6.40431154692675	0.991581599689882	42.3378139437881	XP_010314711.1glyoxysomal fatty acid beta-oxidation multifunctional protein MFP-a isoform X2	lcl|NC_015442.3_cds_XP_004240168.1_17218	43.9892491445743	-6.47538484490611	0.992415040702933	-44.4632955278066	XP_004240168.1uncharacterized protein LOC101255596 isoform X1	lcl|NC_015445.3_cds_XP_010325515.1_26276	135.084497605693	8.08304842351497	0.999057408686467	135.326114128794	XP_010325515.1uncharacterized protein LOC101245084 isoform X2	lcl|NC_015448.3_cds_XP_010313472.1_34380	35.4569957597173	-8.19034306267529	0.988609677812538	-36.3906618212547	XP_010313472.1uncharacterized protein LOC101256554 isoform X1	lcl|NC_015446.3_cds_XP_010325843.1_27633	586.065898249246	8.07830016307213	0.999971457696228	586.121571027906	XP_010325843.1ribulose bisphosphate carboxylase/oxygenase activase 1, chloroplastic isoform X2	lcl|NC_015446.3_cds_XP_004247691.2_29072	17661.4197713149	-7.98323668417148	1.0	-17661.4215755884	XP_004247691.2proteinase inhibitor I-B
lcl|NC_015442.3_cds_XP_004239059.1_16518	42.3730248096893	6.42199830173184	0.992793855835714	42.856916521257	XP_010325251.1ELMO domain-containing protein A isoform X2	lcl|NC_015449.3_cds_XP_004251554.1_34779	43.2611936628561	-6.45158018557716	0.993106446404173	-43.7396132130369	XP_004251554.1reticulon-like protein B8 isoform X2	lcl|NC_015441.3_cds_XP_010320399.1_15429	40.3299076194917	6.35155439825616	0.991133652065297	40.8269970959259	XP_010320399.1protein HYPER-SENSITIVITY-RELATED 4-like isoform X2	lcl|NC_015444.3_cds_XP_025887649.1_21773	42.8798944228216	-6.43895463669752	0.991980014644442	-43.360644397031	XP_025887649.1nucleolin isoform X2	lcl|NC_015438.3_cds_XP_004230017.1_2787	204.524046599119	8.03196130085657	0.999555113151587	204.681699327559	XP_004230017.1homeobox-leucine zipper protein ATHB-12	lcl|NC_015446.3_cds_XP_004247691.2_29072	19969.5802374925	-8.15986460275063	1.0	-19969.5819046128	XP_004247691.2proteinase inhibitor I-B	lcl|NC_015441.3_cds_XP_004236679.1_13387	304.522104849661	7.8719019300624	0.999908256880734	304.623832262127	XP_004236679.1universal stress protein PHOS32	lcl|NC_015445.3_cds_XP_004244436.1_24320	43.7455686270904	-7.97830933003106	0.993494393476045	-44.4671586035485	NP_001362844.1abscisic acid 8'-hydroxylase CYP707A2
lcl|NC_015445.3_cds_XP_004244642.1_24675	40.6837344299597	6.36400275048423	0.992029975572393	41.1784746946224	XP_019067370.1uncharacterized protein LOC101262665 isoform X2	lcl|NC_015438.3_cds_XP_004230133.1_2993	42.4252270751705	-6.4237538610159	0.992793855835714	-42.9087928756647	XP_004230133.1elongation factor 1-delta 1 isoform X2	lcl|NC_015440.3_cds_XP_004236219.1_11208	39.6476935861563	6.32724520473728	0.990612482232847	40.1493915094938	XP_004236219.1uncharacterized protein LOC101254184 isoform X3	lcl|NC_015441.3_cds_XP_004236720.1_13311	42.4096627460731	-6.4232306569739	0.991980014644442	-42.8933256615566	XP_004236720.1monothiol glutaredoxin-S1-like	lcl|NC_015449.3_cds_NP_001332989.1_36402	114.135374148115	7.84090848895861	0.998777069028562	114.40438574575	NP_001332989.1ethylene response factor D.2 isoform 1	lcl|NC_015449.3_cds_XP_010314185.1_35871	133.349213011353	-8.06446484621358	0.999030999878113	-133.592844883261	XP_010314185.1photosynthetic NDH subunit of subcomplex B 4, chloroplastic isoform X2	lcl|NC_015439.3_cds_XP_004233817.1_6757	149.262794389809	7.86953102559965	0.999586136595311	149.470101718094	XP_004233817.1F-box protein At1g61340	lcl|NC_015446.3_cds_NP_001315434.1_29064	335.799286578537	-7.85007170223597	0.999920489296636	-335.891030681655	NP_001315434.1proteinase inhibitor I precursor
lcl|NC_015438.3_cds_XP_019067474.1_4604	39.9636776659391	6.3385555445238	0.991582826149961	40.4632279851483	XP_019067474.1transcription factor bHLH121 isoform X1	lcl|NC_015443.3_cds_XP_010322879.1_19554	41.9110951335619	-6.40636983137889	0.99244193267917	-42.3978946377161	XP_010322879.1casein kinase II subunit beta-3 isoform X2	lcl|NC_015442.3_cds_XP_004239757.1_17969	39.5191779288791	6.32261962669597	0.990612482232847	40.0217558725037	XP_004239757.1serine/arginine-rich splicing factor RS2Z32 isoform X2	lcl|NC_015439.3_cds_XP_004233199.1_6030	628.661875235662	-6.40462295056321	0.999967696084765	-628.694498600042	XP_004233199.1photosystem I reaction center subunit III, chloroplastic	lcl|NC_015441.3_cds_XP_004237745.1_14504	113.392818524241	7.83153297100774	0.998756754560598	113.662941196977	XP_004237745.1pathogen-related protein	lcl|NC_015442.3_cds_NP_001234835.1_15793	66.8695370795154	-8.01543956712016	0.996727339210986	-67.3482164625229	NP_001234835.1polygalacturonase-1 non-catalytic subunit beta precursor	lcl|NC_015438.3_cds_XP_004230017.1_2787	204.433815078949	7.85522318891577	0.999787971457696	204.584675083647	XP_004230017.1homeobox-leucine zipper protein ATHB-12	lcl|NC_015446.3_cds_XP_004247695.1_29074	114.230694906702	-7.84210760959742	0.999255861365953	-114.499564674406	XP_004247695.1proteinase inhibitor 1-like
lcl|NC_015448.3_cds_XP_010313079.1_33546	38.9553124928445	6.30214766105955	0.991133606591314	39.4617971784987	XP_025884641.1uncharacterized protein LOC101256630 isoform X2	lcl|NC_015447.3_cds_XP_010312305.1_31909	41.8153088327964	-6.40310779089317	0.99244193267917	-42.3027167232075	XP_010312305.1acyl-coenzyme A oxidase 4, peroxisomal isoform X1	lcl|NC_015448.3_cds_XP_004250904.1_33805	39.0548093714254	6.3057812139716	0.990612482232847	39.5605992340466	XP_004250904.1uncharacterized protein LOC101264177 isoform X1	lcl|NC_015449.3_cds_NP_001295874.1_34761	716.501434034651	-6.3944711090038	0.99997846405651	-716.529967436446	NP_001295874.1chlorophyll a-b binding protein 5, chloroplastic	lcl|NC_015447.3_cds_XP_025883600.1_30158	111.077365638598	7.80190058438954	0.998710031284281	111.351025185849	XP_025883600.1putative anthocyanidin reductase isoform X2	lcl|NC_015439.3_cds_NP_001316869.1_6220	2886.11190953692	-7.99150039729759	1.0	-2886.12297354937	NP_001316869.1chlorophyll a/b-binding protein Cab-1A	lcl|NC_015441.3_cds_XP_004237467.1_14129	139.715442607975	7.85042220265195	0.999512742099898	139.935821117762	XP_004237467.1probable WRKY transcription factor 51	lcl|NC_015449.3_cds_XP_025884358.1_36538	176.372225690239	-7.80046125401674	0.999718654434251	-176.544637955119	TMW84866.1hypothetical protein EJD97_024229
lcl|NC_015445.3_cds_XP_025888069.1_25377	35.9225163973797	6.18675869508809	0.989570653749017	36.4513808719404	XP_025885556.1uncharacterized protein LOC101259868 isoform X2	lcl|NC_015442.3_cds_XP_010320548.1_15969	39.5801282731807	-6.32481522065565	0.991582826149961	-40.0822883789945	XP_010320548.1LOV/LOV protein isoform X2	lcl|NC_015442.3_cds_XP_019069608.1_16749	38.8950353177758	6.29994192320539	0.990102080372141	39.4019420918156	XP_019069608.1two-component response regulator ORR26 isoform X2	lcl|NC_015449.3_cds_XP_025884283.1_36411	37.9550447438343	-6.26510096614353	0.98952060989792	-38.4686484246904	XP_025884283.1protein GIGANTEA-like isoform X3	lcl|NC_015439.3_cds_NP_001234191.1_7080	246.98674979597	7.79269506095573	0.999695282980539	247.109653132147	NP_001234191.1FtsH protease	lcl|NC_015440.3_cds_NP_001234532.1_10658	111.495623205836	-7.98301808942779	0.998710031284281	-111.78104746277	NP_001234532.1wound/stress protein precursor	lcl|NC_015449.3_cds_NP_001332989.1_36402	114.142102131257	7.84099315866166	0.999255861365953	114.411103712255	NP_001332989.1ethylene response factor D.2 isoform 1	lcl|NC_015438.3_cds_XP_010325726.1_2343	58.7625370244754	-7.76210078031798	0.996731906218145	-59.2729783803434	NP_001353008.1sterol methyl oxidase 3
lcl|NC_015439.3_cds_XP_004232184.1_7957	35.3480219096163	6.16382160823794	0.989570653749017	35.8814067413876	XP_025886129.1boron transporter 1 isoform X2	lcl|NC_015444.3_cds_XP_010324372.1_23704	39.291782026611	-6.31439860471031	0.991582826149961	-39.7959264820645	XP_010324372.1protein yippee-like At5g53940 isoform X2	lcl|NC_015440.3_cds_XP_025885630.1_9787	38.6193384251528	6.28981006694587	0.990102080372141	39.1281869126943	XP_025885630.1glycine-rich RNA-binding protein RZ1C-like isoform X2	lcl|NC_015443.3_cds_XP_025887543.1_21104	35.5122431476274	-6.17041556048519	0.988275832364216	-36.0443260661826	XP_025887543.1zinc finger CCCH domain-containing protein 66 isoform X2	lcl|NC_015447.3_cds_XP_004249799.1_31781	930.894358933018	7.73055637606526	0.999967496851258	930.926457350525	XP_004249799.1BAG family molecular chaperone regulator 5, mitochondrial-like	lcl|NC_015448.3_cds_XP_010313516.1_34493	64.4909916199802	-7.9565458780666	0.996499817169788	-64.9799555435223	XP_010313516.1serine/arginine-rich splicing factor RS41 isoform X2	lcl|NC_015439.3_cds_NP_001234191.1_7080	247.013515616762	7.80860202695732	0.999871559633028	247.136907731256	NP_001234191.1FtsH protease	lcl|NC_015442.3_cds_XP_010321573.1_17220	107.206850983227	-7.74471870208975	0.999174311926606	-107.486229655311	XP_010321573.1uncharacterized protein LOC101255596 isoform X3
lcl|NC_015446.3_cds_XP_010326556.1_28868	35.1612011901034	6.15628339352664	0.989570653749017	35.6960767361392	XP_025887096.1uncharacterized protein LOC112941618 isoform X2	lcl|NC_015438.3_cds_XP_004230692.1_4093	38.9657881988869	-6.30253065747277	0.991133606591314	-39.472199617565	XP_004230692.1protein CASC3 isoform X1	lcl|NC_015440.3_cds_XP_025885631.1_9788	38.6193384251528	6.28981006694587	0.990102080372141	39.1281869126943	XP_025885630.1glycine-rich RNA-binding protein RZ1C-like isoform X2	lcl|NC_015446.3_cds_NP_001307727.1_28965	35.4288755811409	-6.1670718808009	0.988275832364216	-35.9616184358675	NP_001307727.11,2-dihydroxy-3-keto-5-methylthiopentene dioxygenase 1 isoform 2	lcl|NC_015438.3_cds_XP_004230473.1_3655	99.9265604221924	7.64999706784587	0.998460163328322	100.218959947448	XP_004230473.1ferredoxin	lcl|NC_015448.3_cds_XP_004250403.1_33248	197.94044182601	-7.90209809404422	0.999516515662455	-198.098111208976	XP_004250403.1pectinesterase inhibitor 4	lcl|NC_015447.3_cds_XP_025883600.1_30158	111.08391414634	7.80198525409259	0.999231396534149	111.357563532867	XP_025883600.1putative anthocyanidin reductase isoform X2	lcl|NC_015449.3_cds_XP_025884465.1_36013	37.1440149064568	-7.70931336595855	0.990954128440367	-37.9356212015255	XP_025884465.1phosphoethanolamine N-methyltransferase isoform X2
lcl|NC_015441.3_cds_XP_004236717.1_13315	32.4012913060427	6.04007230268572	0.987382519769801	32.959462248658	XP_025887153.1alpha-N-acetylglucosaminidase isoform X2	lcl|NC_015443.3_cds_XP_004242511.1_21121	37.3783163343749	-6.24330030029685	0.990674036351592	-37.8961387298532	XP_004242511.16-phosphofructo-2-kinase/fructose-2,6-bisphosphatase isoform X1	lcl|NC_015442.3_cds_XP_010321447.1_17693	37.915370418339	6.26361175972766	0.98952060989792	38.4292615884882	XP_010321447.1LIM domain-containing protein WLIM2b isoform X2	lcl|NC_015445.3_cds_XP_025888188.1_26307	33.5790802439167	-6.09081449425844	0.986882456820433	-34.127007651285	XP_025888188.1palmitoyl-protein thioesterase 1 isoform X2	lcl|NC_015441.3_cds_XP_004237807.1_14593	96.3689986487383	7.59796312325427	0.998391094137245	96.6680554484409	XP_004237807.1abscisic stress-ripening protein 3-like	lcl|NC_015444.3_cds_XP_004242648.1_21634	98.5146635594847	-7.88815890308635	0.998433754519969	-98.8299650263967	XP_004242648.1transcription factor IBH1-like 1	lcl|NC_015449.3_cds_XP_004252972.1_36948	105.984397367156	7.73449824473217	0.999137614678899	106.266245573922	XP_004252972.1eukaryotic translation initiation factor 3 subunit H isoform X1	lcl|NC_015449.3_cds_XP_010314185.1_35871	104.058320223104	-7.7081640586559	0.999113149847095	-104.343422412767	XP_010314185.1photosynthetic NDH subunit of subcomplex B 4, chloroplastic isoform X2
lcl|NC_015443.3_cds_XP_004242521.1_21103	32.3125100437883	6.03617405415718	0.987382519769801	32.8714724729818	XP_025887245.1probable purine permease 11 isoform X2	lcl|NC_015440.3_cds_XP_010317758.1_9640	34.0363171588056	-6.1100423416219	0.988935121931023	-34.5803918883407	XP_010317758.1N-acetyl-glutamate synthase isoform X1	lcl|NC_015440.3_cds_XP_004235521.1_12547	37.1301814470904	6.23381834076901	0.98952060989792	37.649845489717	XP_004235521.1uncharacterized protein LOC101243687 isoform X2	lcl|NC_015449.3_cds_XP_004251826.1_35276	358.617054654095	-6.080353153181	0.999920317009088	-358.668597152365	XP_004251826.1chlorophyll a-b binding protein 8, chloroplastic-like	lcl|NC_015442.3_cds_NP_001296992.1_15786	94.5051018031992	7.56993308357879	0.998311867712185	94.80779584888	NP_001296992.1carbonic anh isoform 2	lcl|NC_015444.3_cds_XP_004243392.1_23187	76.3401416663431	-7.85986985865492	0.997468817291675	-76.743695401201	XP_004243392.1fasciclin-like arabinogalactan protein 9	lcl|NC_015440.3_cds_NP_001340421.1_10842	495.496203360654	7.72713792632843	0.999963302752294	495.556451078336	NP_001340421.1aldo-keto reductase 4B	lcl|NC_015445.3_cds_XP_004245395.1_25512	101.689468355498	-7.67510270959026	0.999068297655454	-101.978699619218	XP_004245395.1uncharacterized protein LOC101250825
lcl|NC_015446.3_cds_XP_010326689.1_28960	32.2247822325124	6.03231168665697	0.987382519769801	32.7845294951419	XP_025887497.1tRNA 2'-phosphotransferase 1 isoform X2	lcl|NC_015448.3_cds_NP_001315334.1_33517	33.9364384596163	-6.10586403662483	0.988165031259057	-34.4813490304117	NP_001315334.1mtDNA-binding protein WHIRLY2-like	lcl|NC_015446.3_cds_XP_025888703.1_27073	83.8080302173967	6.23111136226744	0.998341732351294	84.0393519592402	XP_025888703.1serine/arginine-rich splicing factor RS2Z33 isoform X4	lcl|NC_015445.3_cds_XP_004244436.1_24320	11.5359277969223	-6.07067059978367	0.91094025929276	-13.0357459190827	NP_001362844.1abscisic acid 8'-hydroxylase CYP707A2	lcl|NC_015445.3_cds_NP_001234120.1_25959	218.456273448361	7.53980861049802	0.99960996221509	218.586349351528	NP_001234120.1alternative oxidase 1b	lcl|NC_015446.3_cds_NP_001296797.1_29439	268.633950532822	-7.83465357304609	0.999735911916467	-268.748174273762	NP_001296797.1xyloglucan endotransglucosylase/hydrolase precursor	lcl|NC_015440.3_cds_NP_001238798.1_11688	250.039648204443	7.66599763151452	0.999875637104995	250.157137003701	NP_001238798.1late embryogenesis abundant protein	lcl|NC_015444.3_cds_NP_001233934.1_21751	5464.77075853288	-7.65308822662418	1.0	-5464.77611737895	NP_001233934.1metallocarboxypeptidase inhibitor precursor
lcl|NC_015446.3_cds_XP_010326272.1_28165	31.3967293814092	5.99533659577012	0.986604148552975	31.9640215984476	NP_001234038.1abscisic acid and environmental stress-inducible protein TAS14	lcl|NC_015439.3_cds_XP_025884927.1_4881	33.4573718034678	-6.08565289792342	0.988165031259057	-34.0063361623902	XP_025884927.1pterin-4-alpha-carbinolamine dehydratase 2, mitochondrial isoform X1	lcl|NC_015438.3_cds_XP_004229458.1_1677	36.9168763763861	6.22561721989058	0.988889606753672	37.4381365876825	XP_004229458.1uncharacterized protein LOC101262250 isoform X1	lcl|NC_015447.3_cds_XP_004248665.1_30882	103.134648426033	-6.05969948196266	0.998970581901193	-103.312514555465	XP_004248665.1triosephosphate isomerase, chloroplastic	lcl|NC_015440.3_cds_XP_004235534.1_12522	718.6477561935	7.53530721826308	0.999939056596108	718.687260452574	XP_004235534.117.4 kDa class III heat shock protein	lcl|NC_015449.3_cds_XP_004251852.1_35322	841.100727658444	-7.83424973958204	0.999955308170479	-841.13721207455	XP_004251852.1protochlorophyllide reductase	lcl|NC_015448.3_cds_XP_004250959.1_33915	426.660261587007	7.66557720457263	0.999953109072375	426.729117698069	XP_004250959.1heat shock cognate 70 kDa protein	lcl|NC_015440.3_cds_NP_001316911.1_8889	6688.57298473352	-7.63144539481225	1.0	-6688.57733834826	NP_001316911.1chlorophyll a/b-binding protein
lcl|NC_015438.3_cds_XP_019067370.1_3768	31.1374063783083	5.98355942799376	0.986604148552975	31.7071137033355	NP_001234404.1acidic 26 kDa endochitinase precursor	lcl|NC_015441.3_cds_XP_010319286.1_13179	33.0390563537149	-6.0677701930631	0.988165031259057	-33.5916221677337	XP_010319286.1protein DETOXIFICATION 16 isoform X2	lcl|NC_015439.3_cds_XP_025885402.1_8175	36.8148634709782	6.22167850243391	0.988889606753672	37.3368913512415	XP_025885402.1serine/threonine-protein kinase SAPK10 isoform X2	lcl|NC_015440.3_cds_XP_010318546.1_12263	14.0857403374565	-6.04864429345367	0.93849765258216	-15.3295198438496	XP_010318546.1uncharacterized protein LOC101268558 isoform X2	lcl|NC_015446.3_cds_XP_004246415.1_27634	90.6096611514704	7.50953213855575	0.998163572096047	90.9203154796786	XP_004246415.1ribulose bisphosphate carboxylase/oxygenase activase 1, chloroplastic isoform X1	lcl|NC_015444.3_cds_XP_004243707.1_22526	50.4981035678923	-7.80157121809026	0.994324137650835	-51.097191482747	XP_004243707.1cysteine proteinase 3-like	lcl|NC_015438.3_cds_XP_004230473.1_3655	99.9324544859622	7.65008173754892	0.99901121304791	100.224843278401	XP_004230473.1ferredoxin	lcl|NC_015447.3_cds_XP_004249076.1_31084	72.3306252106696	-7.61680122716901	0.997957186544343	-72.7305644437093	XP_004249076.1rhodanese-like domain-containing protein 10
lcl|NC_015445.3_cds_XP_004245278.1_25749	30.9921854965718	5.97692197607162	0.985682937937316	31.5632564568671	NP_001293109.1phytosulfokines 3 precursor	lcl|NC_015441.3_cds_XP_004238025.1_14990	32.7499265575622	-6.0552792488799	0.987382519769801	-33.3050160832814	XP_004238025.1protein TIC 20-I, chloroplastic isoform X2	lcl|NC_015443.3_cds_XP_004242521.1_21103	36.6993650840442	6.21720609262073	0.988889606753672	37.2222655029229	XP_004242521.1zinc finger CCCH domain-containing protein 66 isoform X1	lcl|NC_015446.3_cds_XP_025888548.1_28111	31.1824033178891	-5.98560987232793	0.985021751302925	-31.7516897538259	XP_025888548.1protein FLX-like 1 isoform X3	lcl|NC_035963.1_cds_YP_009430451.1_37489	124.837461015402	7.47076696606837	0.998919270304311	125.060801340121	YP_009049736.1cytochrome oxidase subunit 3	lcl|NC_015443.3_cds_XP_004241577.1_20362	37.7978733758712	-7.77151398423408	0.989714784869784	-38.5885431358264	XP_004241577.1protein PHYTOCHROME KINASE SUBSTRATE 3	lcl|NC_015441.3_cds_XP_004237817.1_14623	369.270789152592	7.62582397847426	0.999926605504587	369.349521338161	XP_004237817.1ethylene-responsive transcription factor ABR1-like	lcl|NC_015440.3_cds_XP_019068495.1_10465	346.231091945356	-7.60529030141532	0.99992252803262	-346.314610535337	XP_019068495.1ethylene-responsive transcription factor 5-like isoform X1
lcl|NC_015441.3_cds_XP_004236625.1_13477	30.8780833752074	5.97168532770547	0.985682937937316	31.4502314551005	NP_001307032.1caffeoyl-CoA O-methyltransferase-like	lcl|NC_015446.3_cds_XP_010326321.1_28284	32.7013865187921	-6.05317158591791	0.987382519769801	-33.2569025391722	XP_010326321.1sterol 3-beta-glucosyltransferase UGT80A2 isoform X4	lcl|NC_015438.3_cds_XP_004230077.1_2882	13.2098165507241	6.19289204003695	0.93091915406814	14.5894196294211	XP_004230077.1myosin-binding protein 1-like isoform X1	lcl|NC_015449.3_cds_NP_001308141.1_36144	838.249944071562	-5.89614788660292	0.999984924839557	-838.270680207699	NP_001308141.1photosystem I reaction center subunit VI, chloroplastic-like	lcl|NC_015441.3_cds_NP_001266213.1_13272	748.392640099649	7.44123569643621	0.999947182383293	748.429633127933	NP_001266213.1heat shock protein 70-3	lcl|NC_015447.3_cds_XP_004249076.1_31084	73.7408265267495	-7.64460187175186	0.997281924186406	-74.1360198191524	XP_004249076.1rhodanese-like domain-containing protein 10	lcl|NC_015439.3_cds_XP_025885348.1_7739	94.2183371332927	7.56557184825065	0.998888888888889	94.5216003332246	XP_025885348.1cytochrome c oxidase subunit 5C isoform X1	lcl|NC_015441.3_cds_XP_019069078.1_13855	95.5057341140325	-7.58504867083393	0.998913353720693	-95.8064622663795	XP_019069078.1probable receptor-like protein kinase At1g80640 isoform X2
lcl|NC_015441.3_cds_XP_010319296.1_13151	30.7717169908846	5.96678652829263	0.985682937937316	31.3448737123204	NP_001333750.1GDSL-like lipase/acylhydrolase superfamily protein precursor	lcl|NC_015441.3_cds_XP_004236818.1_13152	32.5701972248186	-6.0474597444206	0.987382519769801	-33.1268700094647	XP_004236818.1protein IN2-1 homolog B isoform X1	lcl|NC_015446.3_cds_XP_010326805.1_29280	36.0288006717135	6.1909624822206	0.988889606753672	36.5568392274049	XP_010326805.1uncharacterized protein LOC101250340 isoform X2	lcl|NC_015449.3_cds_XP_010314185.1_35871	28.9035784745967	-5.87791983952008	0.981840892449498	-29.4951994446045	XP_010314185.1photosynthetic NDH subunit of subcomplex B 4, chloroplastic isoform X2	lcl|NC_015440.3_cds_XP_004235872.1_11920	1913.9303162611	7.4159927435242	0.999995937106407	1913.94468374916	XP_004235872.1probable E3 ubiquitin-protein ligase RNF217	lcl|NC_015443.3_cds_XP_004242005.1_19493	119.321949631175	-7.62792313060523	0.998850201113233	-119.565517081938	XP_004242005.114 kDa proline-rich protein DC2.15	lcl|NC_015446.3_cds_XP_004246415.1_27634	90.6150084037372	7.5096168082588	0.998772680937819	90.9256514555505	XP_004246415.1ribulose bisphosphate carboxylase/oxygenase activase 1, chloroplastic isoform X1	lcl|NC_015440.3_cds_NP_001311403.1_10926	93.5668331896347	-7.55561423093964	0.998870540265036	-93.8713991562057	NP_001311403.1proteinase inhibitor type-2 precursor
lcl|NC_015445.3_cds_XP_010325005.1_25253	30.0566675800449	5.93341531077775	0.985682937937316	30.6367211572566	XP_004231769.1uncharacterized protein LOC101265494	lcl|NC_015446.3_cds_XP_004246258.1_27949	32.402738569411	-6.04013576261936	0.987382519769801	-32.9608966326535	XP_004246258.1transmembrane protein 56-B isoform X2	lcl|NC_015448.3_cds_XP_010313414.1_34222	35.807675070163	6.18220264628314	0.988275832364216	36.3374355656819	XP_010313414.1serine/threonine-protein phosphatase 6 regulatory subunit 3-like isoform X3	lcl|NC_015446.3_cds_XP_010326036.1_27070	28.8852155840583	-5.87701857755674	0.981840892449498	-29.4770254045159	XP_010326036.1serine/arginine-rich splicing factor RS2Z33 isoform X2	lcl|NC_015440.3_cds_XP_004235875.1_11913	79.4440923534612	7.32091952137261	0.997653678950148	79.7806973678702	XP_004235875.1protein ECERIFERUM 3 isoform X1	lcl|NC_015440.3_cds_XP_004235413.1_10923	5252.0928850549	-7.57692954687643	1.0	-5252.09835047914	XP_004235413.1aspartic protease inhibitor 1	lcl|NC_015447.3_cds_NP_001296314.1_31222	843.202490672538	7.47022645258541	0.999989806320081	843.235580700687	NP_001296314.1protein LE25	lcl|NC_015449.3_cds_XP_004251852.1_35322	676.42468296795	-7.52135444168597	0.999977573904179	-676.466497692923	XP_004251852.1protochlorophyllide reductase
lcl|NC_015448.3_cds_XP_010313039.1_33640	29.8348222911212	5.92290295461919	0.984680992009274	30.4170577234653	XP_004231898.1uncharacterized protein LOC101253953	lcl|NC_015448.3_cds_XP_010312730.1_32878	32.1971569976632	-6.03109329441247	0.987382519769801	-32.7571519680524	XP_010312730.1isocitrate dehydrogenase [NADP] isoform X4	lcl|NC_015440.3_cds_XP_019068681.1_11908	35.4224756651054	6.16681487444011	0.988275832364216	35.9552692653052	XP_019068681.1ubiquitin receptor RAD23b isoform X1	lcl|NC_015439.3_cds_NP_001316869.1_6220	656.04723757403	-5.87278334924856	0.999972003273463	-656.07352294753	NP_001316869.1chlorophyll a/b-binding protein Cab-1A	lcl|NC_015444.3_cds_XP_004244057.1_23990	78.8868203387679	7.31082760842477	0.997598829886645	79.2248611452311	XP_004244057.1pirin-like protein At1g50590	lcl|NC_015444.3_cds_XP_004244187.1_23810	2069.67162300819	-7.53704873059705	0.999997968553204	-2069.68534666236	XP_004244187.1chlorophyll a-b binding protein 13, chloroplastic-like	lcl|NC_015438.3_cds_XP_004230753.1_4193	153.403064920549	7.46080730025301	0.999600407747197	153.584387138113	XP_004230753.1scopoletin glucosyltransferase-like	lcl|NC_015443.3_cds_XP_004241953.1_19602	91.0298641295229	-7.51617063393425	0.998811416921509	-91.3396353421548	XP_004241953.1acid phosphatase 1
lcl|NC_015446.3_cds_XP_004247692.2_29070	29.4518068581525	5.90457113184693	0.984680992009274	30.0378575710878	XP_004231909.1scarecrow-like protein 32	lcl|NC_015445.3_cds_NP_001298117.1_26068	32.1253423017848	-6.02792113325944	0.987382519769801	-32.6859824878439	NP_001298117.1gamma-tocopherol methyltransferase isoform 1	lcl|NC_015439.3_cds_XP_004232208.1_7920	46.9660824429975	6.1635480784548	0.993435844424344	47.3687895661042	XP_004232208.1uncharacterized protein LOC101248932	lcl|NC_015438.3_cds_XP_004230105.1_2930	27.732512473373	-5.81928561799251	0.980520739113581	-28.3364841359962	XP_004230105.1annexin D3 isoform X2	lcl|NC_015439.3_cds_XP_004232497.1_7381	78.1301997673086	7.29701161457994	0.997598829886645	78.4702140572004	XP_004232497.1thaumatin-like protein 1	lcl|NC_015446.3_cds_XP_004247694.2_29073	228.685594305205	-7.52358647079049	0.999634339576646	-228.80932104289	XP_004247694.2proteinase inhibitor I-B-like	lcl|NC_015440.3_cds_XP_004235865.1_11928	87.5411095737083	7.46010542237943	0.998713557594292	87.8584033448652	XP_004235865.1chaperone protein ClpD, chloroplastic isoform X1	lcl|NC_015442.3_cds_XP_004238655.1_15762	87.4874823687409	-7.45922638671593	0.998713557594292	-87.8048952479816	XP_004238655.1uncharacterized protein LOC101248387
lcl|NC_015440.3_cds_XP_010318696.1_11898	27.3003953642024	5.79703349531522	0.982352088767441	27.9090878458536	XP_004232184.1cyclic nucleotide-gated ion channel 2 isoform X1	lcl|NC_015440.3_cds_XP_025885949.1_11904	32.0817462152571	-6.02599202191166	0.987382519769801	-32.6427789881362	XP_025885949.1uncharacterized protein LOC101253367 isoform X2	lcl|NC_015440.3_cds_NP_001334075.1_12055	33.1613430679646	6.07302083539468	0.986882456820433	33.7128500150666	NP_001334075.1protein phosphatase 2C family protein	lcl|NC_015443.3_cds_XP_004242005.1_19493	33.3673394171953	-5.80763619394987	0.986882456820433	-33.8689825348148	XP_004242005.114 kDa proline-rich protein DC2.15	lcl|NC_015442.3_cds_XP_004238898.1_16200	77.9484481769354	7.2936730037814	0.997537886482753	78.2889407201201	XP_004238898.1uncharacterized protein LOC101245647 isoform X2	lcl|NC_015447.3_cds_XP_004248183.1_29973	41.2642050330329	-7.52358647079049	0.991608093284037	-41.9444748493963	XP_004248183.1probable O-methyltransferase 3	lcl|NC_015438.3_cds_NP_001234468.2_3794	3599.02006677969	7.43006845584333	1.0	3599.02773634771	NP_001234468.2ethylene-responsive transcriptional coactivator	lcl|NC_015443.3_cds_XP_004240936.1_19131	12.4586032311434	-7.34418077250602	0.924150866462793	-14.4621501060632	XP_004240936.1protein SMAX1-LIKE 6-like
lcl|NC_015449.3_cds_XP_010313779.1_35068	25.2345431998104	5.6856342691467	0.979557404877241	25.867133732704	XP_004232326.1titin isoform X3	lcl|NC_015444.3_cds_XP_010323244.1_21702	31.9696807029284	-6.02102129255212	0.986604148552975	-32.5317257712	XP_010323244.1transcription initiation factor TFIID subunit 1 isoform X1	lcl|NC_015448.3_cds_NP_001315541.1_32512	32.7843511396306	6.05677213886038	0.98601240470345	33.3391386869648	NP_001315541.1uncharacterized protein LOC101267185 isoform 2	lcl|NC_015446.3_cds_XP_019071221.1_29568	27.4062618735604	-5.80251697895945	0.980520739113581	-28.0137893397749	XP_019071221.1plant UBX domain-containing protein 11 isoform X4	lcl|NC_015445.3_cds_XP_010325464.1_26438	77.2774176482917	7.28127943035568	0.997537886482753	77.6196902115141	XP_010325464.1FAM10 family protein At4g22670 isoform X2	lcl|NC_015445.3_cds_XP_004245395.1_25512	90.8337984945051	-7.51307692987448	0.998163572096047	-91.1439810074948	XP_004245395.1uncharacterized protein LOC101250825	lcl|NC_015443.3_cds_XP_004241050.1_19331	263.486942242607	7.4181839626195	0.99988379204893	263.591346947623	XP_004241050.1uncharacterized protein LOC101260945	lcl|NC_015445.3_cds_XP_004245043.1_25235	25.9256627518994	-7.30320899144971	0.979259938837921	-26.9346774752922	XP_004245043.1LRR receptor-like serine/threonine-protein kinase ERECTA
lcl|NC_015442.3_cds_XP_004238720.1_15888	25.1729773069879	5.68217871051048	0.979557404877241	25.8063159206483	XP_004232630.1haloacid dehalogenase-like hydrolase domain-containing protein 3 isoform X3	lcl|NC_015443.3_cds_XP_025887543.1_21104	31.2520102104927	-5.98877602626521	0.986604148552975	-31.8206470784223	XP_025887543.1zinc finger CCCH domain-containing protein 66 isoform X2	lcl|NC_015443.3_cds_XP_025887542.1_21088	32.5795303654606	6.04786684740651	0.98601240470345	33.1361206576439	XP_025887542.1probable NAD(P)H dehydrogenase (quinone) FQR1-like 3 isoform X2	lcl|NC_015441.3_cds_XP_004236818.1_13152	27.1090091636195	-5.78706720808017	0.980520739113581	-27.7198218735987	XP_004236818.1protein IN2-1 homolog B isoform X1	lcl|NC_015444.3_cds_XP_004244063.1_24000	76.78838748459	7.2721797616	0.997468817291675	77.1319716522828	XP_004244063.1probable serine/threonine-protein kinase WNK11 isoform X1	lcl|NC_015448.3_cds_XP_025884060.1_34598	90.383878304877	-7.5059524954411	0.998163572096047	-90.6950096769091	XP_025884060.1very-long-chain (3R)-3-hydroxyacyl-CoA dehydratase 2 isoform X2	lcl|NC_015439.3_cds_NP_001306883.1_7689	83.8869619362414	7.39894820989859	0.998581039755352	84.2126286105901	NP_001306883.1lipid-transfer protein 7k-LTP precursor	lcl|NC_015448.3_cds_XP_004250105.1_32609	77.4072068330957	-7.28368488635084	0.99826503567788	-77.7491333406702	XP_004250105.1uncharacterized protein LOC101259307 isoform X2
lcl|NC_015441.3_cds_XP_004236716.1_13316	25.0898932380332	5.67750222330101	0.979557404877241	25.7242448711618	XP_004232737.1pectinesterase	lcl|NC_015447.3_cds_XP_004249414.1_31655	30.4960099673857	-5.95401060810453	0.985682937937316	-31.0718017863836	XP_004249414.14-hydroxy-tetrahydrodipicolinate synthase, chloroplastic isoform X2	lcl|NC_015448.3_cds_XP_004250239.1_32876	32.0519717755399	6.02467302951133	0.98601240470345	32.613273061938	XP_004250239.1isocitrate dehydrogenase [NADP] isoform X3	lcl|NC_015447.3_cds_XP_025883776.1_29592	26.8590802681965	-5.77394782676268	0.979107981220657	-27.4726894635308	XP_025883776.1protein LHY isoform X3	lcl|NC_015438.3_cds_XP_004229805.1_2331	76.4558320151853	7.26595875868012	0.997468817291675	76.8003151413917	XP_004229805.1tRNA 2'-phosphotransferase 1 isoform X1	lcl|NC_015439.3_cds_XP_004233503.1_5476	302.576020663309	-7.43596260548274	0.999788729533174	-302.667378189843	XP_004233503.1uncharacterized protein LOC101260301	lcl|NC_015441.3_cds_XP_010319387.1_12902	524.774923342577	7.36979636174553	0.999965341488277	524.826670499529	XP_010319387.1uncharacterized protein LOC104646728	lcl|NC_015440.3_cds_XP_004235724.1_12192	75.7145763990132	-7.25199504126036	0.998156982670744	-76.0610840795769	XP_004235724.1root phototropism protein 3-like
lcl|NC_015439.3_cds_XP_025884928.1_4880	24.9416892231411	5.66912255768504	0.977866103589616	25.5778578438032	XP_004232897.1uncharacterized protein LOC101255654 isoform X2	lcl|NC_015445.3_cds_XP_025888049.1_26576	30.0341488917128	-5.93235172697476	0.985682937937316	-30.6144230169721	XP_025888049.1phosphatidylinositol glycan anchor biosynthesis class U protein isoform X1	lcl|NC_015445.3_cds_NP_001234615.1_26602	620.788651317631	6.01811763893324	0.999967696084765	620.817821381345	NP_001234615.1ethylene-responsive proteinase inhibitor 1 precursor	lcl|NC_015438.3_cds_XP_004229022.1_1116	26.6019049136754	-5.76032235284765	0.979107981220657	-27.2184249846486	XP_004229022.1uncharacterized protein LOC101267838 isoform X1	lcl|NC_015445.3_cds_XP_004245712.1_26461	128.616962160668	7.2412851199456	0.998972087921017	128.820647279957	XP_004245712.1uncharacterized protein LOC101265157	lcl|NC_015445.3_cds_XP_004245043.1_25235	27.9502515716916	-7.41111174153208	0.981156299516516	-28.9161052039572	XP_004245043.1LRR receptor-like serine/threonine-protein kinase ERECTA	lcl|NC_015447.3_cds_XP_004248637.1_30950	3717.74799207002	7.31241474118455	1.0	3717.75518343395	XP_004248637.1endochitinase 4	lcl|NC_015449.3_cds_XP_004253065.1_36785	75.6861682507105	-7.25145719224597	0.998156982670744	-76.032754099045	XP_004253065.1UDP-galactose/UDP-glucose transporter 7 isoform X1
lcl|NC_015440.3_cds_XP_010318661.1_11993	24.9253280082066	5.66819448107478	0.977866103589616	25.5616980068222	XP_004232957.2phospholipase A1-II 1-like	lcl|NC_015440.3_cds_XP_010318617.1_12115	29.2666009181986	-5.89562258289142	0.984680992009274	-29.8545188362666	XP_010318617.150S ribosomal protein HLP, mitochondrial isoform X2	lcl|NC_015439.3_cds_XP_004231887.1_8518	74.0190584618357	6.01185864846156	0.997788258603609	74.2627999740498	XP_004231887.1cytochrome P450 81D1-like	lcl|NC_015445.3_cds_XP_010325384.1_26722	25.5886407419996	-5.70534987438726	0.977475556704139	-26.2169706909912	XP_010325384.1PIN2/TERF1-interacting telomerase inhibitor 1 isoform X2	lcl|NC_015439.3_cds_XP_004231887.1_8518	74.6522009043578	7.23174345035711	0.997348961930687	75.0016614029074	XP_004231887.1cytochrome P450 81D1-like	lcl|NC_015447.3_cds_NP_001234203.1_31085	23.0055642089255	-7.41111174153208	0.974730833299476	-24.1698275090343	NP_001234203.1PI-phospholipase C PLC1	lcl|NC_015441.3_cds_XP_004238611.1_15449	22.7288884395793	7.29402885412757	0.973467889908257	23.8705933446089	XP_004238611.1beta-galactosidase 5	lcl|NC_015439.3_cds_XP_010315589.1_4961	75.1200740673865	-7.24069735728576	0.998156982670744	-75.4682265997382	XP_010315589.1protein COFACTOR ASSEMBLY OF COMPLEX C SUBUNIT B CCB3, chloroplastic isoform X2
lcl|NC_015441.3_cds_XP_025886617.1_14989	24.4275366186316	5.63966841519452	0.977866103589616	25.0701097940941	XP_004233166.1E3 ubiquitin-protein ligase DIS1 isoform X2	lcl|NC_015448.3_cds_XP_004250696.1_33641	28.9645503033167	-5.8809083424064	0.983635573220718	-29.5555452868856	TMX05224.1hypothetical protein EJD97_000702	lcl|NC_015446.3_cds_XP_004247977.1_29571	30.8569071506837	5.97071136293687	0.984082784166774	31.4292556877413	XP_004247977.1plant UBX domain-containing protein 11 isoform X5	lcl|NC_015448.3_cds_NP_001315539.1_32511	25.5034819684562	-5.70063291361346	0.977475556704139	-26.1328300826975	NP_001315539.1uncharacterized protein LOC101267185 isoform 1	lcl|NC_015439.3_cds_XP_004231941.1_8440	69.1744344819902	7.12255748251656	0.996983301507333	69.5401553851795	XP_004231941.1ACT domain-containing protein ACR1 isoform X2	lcl|NC_015442.3_cds_NP_001296720.1_15992	42.4427197034003	-7.35140549540781	0.992000162515744	-43.0746749097346	NP_001296720.1jasmoni isoform 2	lcl|NC_035963.1_cds_YP_009430462.1_37500	259.751596735719	7.28930644388516	0.99988379204893	259.853855070862	YP_009430462.1NADH dehydrogenase subunit 9	lcl|NC_015447.3_cds_XP_010312213.1_31629	75.1024634306684	-7.24036133887481	0.998156982670744	-75.4506649783311	XP_010312213.1nuclear transcription factor Y subunit A-10-like isoform X2
lcl|NC_015442.3_cds_XP_019069374.1_17562	24.1661938831844	5.6244632126542	0.977866103589616	24.8120840162643	XP_004233235.1uncharacterized protein LOC101256346 isoform X3	lcl|NC_015438.3_cds_XP_019067023.1_3212	28.6893160576121	-5.86736850196423	0.983635573220718	-29.2831499158032	XP_019067023.1stress-related protein isoform X2	lcl|NC_015449.3_cds_XP_010313961.1_35491	30.6058155719924	5.95911242805721	0.984082784166774	31.180554320875	XP_010313961.1high mobility group B protein 10 isoform X4	lcl|NC_015439.3_cds_XP_019067837.1_6439	25.1308391458003	-5.67980880768254	0.977475556704139	-25.764691037618	XP_019067837.1N-(5'-phosphoribosyl)anthranilate isomerase 1, chloroplastic isoform X2	lcl|NC_015443.3_cds_NP_001266264.1_19620	68.9213917677622	7.11730838365405	0.996893917848292	69.2879089151447	NP_001266264.1inorganic pyrophosphatase 1-like	lcl|NC_015440.3_cds_XP_004235372.1_10839	146.560461511809	-7.34120972830192	0.999161012473083	-146.744206832261	XP_004235372.1zinc-finger homeodomain protein 9-like	lcl|NC_015445.3_cds_XP_010325464.1_26438	77.2819824273456	7.28136410005873	0.99826503567788	77.6242428050552	XP_010325464.1FAM10 family protein At4g22670 isoform X2	lcl|NC_015447.3_cds_NP_001307609.1_30102	89.3716423363047	-7.22388653878831	0.998756371049949	-89.6631194561825	NP_001307609.1squamosa promoter binding-like protein 3
lcl|NW_020442653.1_cds_XP_004253331.2_37289	10.6342943200842	5.57818417659755	0.900122138036683	12.0085117476821	XP_004233319.1putative glucose-6-phosphate 1-epimerase isoform X1	lcl|NC_015441.3_cds_XP_025886410.1_13478	28.0462784103949	-5.83523076801175	0.983635573220718	-28.6468785522844	XP_025886410.1B3 domain-containing protein At1g49475 isoform X1	lcl|NC_015442.3_cds_XP_019069640.1_16860	30.4217574916848	5.95055041455378	0.984082784166774	30.9982641307384	XP_019069640.1uncharacterized protein LOC101249549 isoform X5	lcl|NC_015441.3_cds_XP_004237051.1_12693	25.0551460724483	-5.67554193265063	0.977475556704139	-25.6899225561502	XP_004237051.1protein GDAP2 homolog isoform X1	lcl|NC_015438.3_cds_XP_004230233.1_3209	76.6463107447174	7.10212237227397	0.997468817291675	76.9746522757104	XP_004230233.1mediator of RNA polymerase II transcription subunit 37a	lcl|NC_015440.3_cds_XP_004235724.1_12192	79.1819119091596	-7.3161803591203	0.997653678950148	-79.5191905682967	XP_004235724.1root phototropism protein 3-like	lcl|NC_015438.3_cds_XP_004230233.1_3209	76.7128106647664	7.27076832514296	0.998220183486239	77.0565986280616	XP_004230233.1mediator of RNA polymerase II transcription subunit 37a	lcl|NC_015440.3_cds_XP_004235413.1_10923	4083.73778774293	-7.21600339798361	1.0	-4083.74416311117	XP_004235413.1aspartic protease inhibitor 1
lcl|NC_015448.3_cds_NP_001334807.1_32678	23.3126166325684	5.57365425373232	0.975947087318346	23.9696415492025	XP_004233545.1desiccation-related protein clone PCC27-04	lcl|NC_015442.3_cds_XP_004239253.1_16911	27.9835294862709	-5.83205602127754	0.982352088767441	-28.5848001557526	XP_004239253.1cytochrome P450 97B2, chloroplastic isoform X1	lcl|NC_015443.3_cds_XP_010323134.1_21122	30.1113625566696	5.93599535765492	0.984082784166774	30.6908813152262	XP_010323134.16-phosphofructo-2-kinase/fructose-2,6-bisphosphatase isoform X2	lcl|NC_015438.3_cds_XP_025885124.1_276	24.9769712589864	-5.67112187289918	0.975722530904079	-25.6127061547488	XP_025885124.1BEL1-like homeodomain protein 1 isoform X2	lcl|NC_035963.1_cds_YP_009430455.1_37493	67.9805392096612	7.09762215632329	0.996818754316824	68.3500545099286	YP_009430455.1cytochrome c maturation protein CcmC	lcl|NC_015438.3_cds_XP_010315430.1_317	78.2037885463878	-7.29836117897505	0.997598829886645	-78.543609663084	XP_010315430.1transcription repressor OFP15	lcl|NC_015443.3_cds_NP_001333898.1_19180	73.6144235897036	7.26906193861099	0.998028542303772	73.9724450178015	NP_001333898.1protein phosphatase 2C	lcl|NC_015440.3_cds_XP_004234178.1_9085	72.9101439341144	-7.19790752569807	0.997957186544343	-73.2645819017742	XP_004234178.1bidirectional sugar transporter SWEET3b isoform X2
lcl|NC_015438.3_cds_XP_025885556.1_612	23.0335625314055	5.55664782842663	0.975947087318346	23.6943313469135	XP_004233714.2uncharacterized protein LOC101255558	lcl|NC_015443.3_cds_NP_001295111.1_20161	27.8732706624531	-5.82646055838402	0.982352088767441	-28.4757240480514	NP_001295111.1ACT domain-containing protein isoform 1	lcl|NC_015446.3_cds_XP_004248013.1_29502	20.9371237038414	5.92791982996166	0.966289787655597	21.7601328695487	XP_004248013.1anthocyanidin 3-O-glucosyltransferase 2-like	lcl|NC_015443.3_cds_XP_004242350.1_21393	345.972565207323	-5.65960200270777	0.999905241848645	-346.018853490622	XP_004242350.1photosystem II reaction center W protein, chloroplastic	lcl|NC_015439.3_cds_XP_004232185.1_7956	66.8380405143024	7.07334983533672	0.996727339210986	67.2112783518108	XP_004232185.1cyclic nucleotide-gated ion channel 2 isoform X2	lcl|NC_015440.3_cds_NP_001311403.1_10926	77.7140760843213	-7.28935636571384	0.997537886482753	-78.0551877703594	NP_001311403.1proteinase inhibitor type-2 precursor	lcl|NC_015440.3_cds_XP_025886097.1_10841	87.6307501672852	7.2215163543432	0.998713557594292	87.9278037559065	XP_025886097.1CASP-like protein 4D1	lcl|NC_015446.3_cds_XP_004246619.1_27269	72.5531266317349	-7.19087411575416	0.997957186544343	-72.908606176426	XP_004246619.1thioredoxin-like 3-3 isoform X1
lcl|NC_015444.3_cds_XP_004242685.1_21701	22.8181233482963	5.54337977943558	0.973920423963897	23.4818187651025	XP_004233959.1uncharacterized protein At5g65660-like	lcl|NC_015439.3_cds_XP_004232883.1_6606	33.4799619196908	-5.80605994564552	0.988165031259057	-33.979673074301	XP_004232883.1uncharacterized protein LOC101251740	lcl|NC_015441.3_cds_XP_010319462.1_12694	29.7843650571863	5.92050125901189	0.982990911831847	30.367099581911	XP_010319462.1protein GDAP2 homolog isoform X2	lcl|NC_015449.3_cds_XP_019067197.1_35482	23.7101383844247	-5.59753942064935	0.973805831933497	-24.3619192547363	XP_019067197.1GPI-anchored protein LLG1-like isoform X2	lcl|NC_015438.3_cds_NP_001234486.2_3375	65.4422920256399	7.04313212803695	0.996625766871166	65.8202043125218	NP_001234486.2galactinol synthase 1	lcl|NC_015448.3_cds_XP_019066623.1_34100	76.5826144453063	-7.26833359987999	0.997468817291675	-76.9267541795283	XP_019066623.1uncharacterized protein At2g27730, mitochondrial isoform X1	lcl|NC_015445.3_cds_XP_004245562.1_26735	73.9460323253902	7.21812305589061	0.998028542303772	74.2974898439889	XP_004245562.1protein LURP-one-related 8-like	lcl|NC_015449.3_cds_XP_004252615.1_36310	27.9795105356637	-7.18575140990153	0.982250764525994	-28.8875065234128	XP_004252615.1glucan endo-1,3-beta-glucosidase 11
lcl|NC_015447.3_cds_XP_019071720.1_31631	22.1990390373841	5.50455931727817	0.973920423963897	22.871325004484	XP_006338533.1PREDICTED: uncharacterized protein YpeP-like isoform X2	lcl|NC_015444.3_cds_XP_004243966.1_24207	27.1412200848631	-5.78874939265163	0.982352088767441	-27.7516746742589	XP_004243966.1DCN1-like protein 1 isoform X1	lcl|NC_015447.3_cds_XP_010327495.1_30589	29.6383744893877	5.91352970228959	0.982990911831847	30.2225590563249	XP_010327495.1probable protein phosphatase 2C 10 isoform X1	lcl|NC_015445.3_cds_XP_004244545.1_24489	23.4972594697735	-5.58479775175777	0.973805831933497	-24.1518357173507	XP_004244545.1glycine cleavage system H protein, mitochondrial isoform X1	lcl|NC_015439.3_cds_XP_010317184.1_5511	64.7388141590404	7.02765865341754	0.996499817169788	65.1191373166731	XP_010317184.1glutamic acid-rich protein isoform X1	lcl|NC_015439.3_cds_NP_001296306.1_8047	221.797051652256	-7.2677475663609	0.999616056555479	-221.916092873685	NP_001296306.1protein GAST1 precursor	lcl|NC_015445.3_cds_NP_001292922.1_26603	442.580251557073	7.21299228203666	0.999953109072375	442.639024856579	NP_001292922.1protein NP24 precursor	lcl|NC_015442.3_cds_NP_001234835.1_15793	37.1756877639783	-7.17281235419404	0.990954128440367	-37.8613390913909	NP_001234835.1polygalacturonase-1 non-catalytic subunit beta precursor
lcl|NC_015439.3_cds_XP_004232897.1_6590	22.0278547309181	5.49363803090083	0.973920423963897	22.7025646758465	XP_010316172.1NASP-related protein sim3 isoform X2	lcl|NC_015444.3_cds_XP_019070545.1_24117	27.1329486730808	-5.78831761321047	0.982352088767441	-27.7434951743186	XP_019070545.1probable amino acid permease 7 isoform X2	lcl|NC_015444.3_cds_XP_004243214.1_23506	249.348007604949	5.85330676918757	0.999836326829478	249.416699714938	XP_004243214.1heavy metal-associated isoprenylated plant protein 2-like	lcl|NC_015443.3_cds_XP_004241678.1_20135	23.4502674473131	-5.58196986119362	0.973805831933497	-24.1054647514166	XP_004241678.1protein LOW PSII ACCUMULATION 3, chloroplastic isoform X1	lcl|NC_015441.3_cds_XP_004237467.1_14129	139.239458923126	7.02716031459275	0.99910616340958	139.41667010545	XP_004237467.1probable WRKY transcription factor 51	lcl|NC_015445.3_cds_NP_001318057.1_25858	21.3121316638647	-7.2677475663609	0.970334782432048	-22.5172625056033	NP_001318057.1polyphenol oxidase E, chloroplastic	lcl|NC_015440.3_cds_NP_001335288.1_10178	72.2462565995961	7.18480110615022	0.997957186544343	72.6026374148323	NP_001335288.1putative NAC domain containing protein NACMTF2	lcl|NC_015444.3_cds_XP_004244187.1_23810	1599.0076279485	-7.16702420183263	1.0	-1599.02368977868	XP_004244187.1chlorophyll a-b binding protein 13, chloroplastic-like
lcl|NC_015446.3_cds_XP_010326026.1_27111	22.0022111854077	5.49199487008437	0.973920423963897	22.6772860964515	XP_010316695.1uncharacterized protein LOC101257626 isoform X3	lcl|NC_015439.3_cds_XP_025885489.1_8455	27.0556277578839	-5.78427508915521	0.982352088767441	-27.667035108233	XP_025885489.1pentatricopeptide repeat-containing protein At5g67570, chloroplastic isoform X1	lcl|NC_015448.3_cds_XP_010312925.1_33180	30.4964864314367	5.83170451470236	0.984082784166774	31.0490653999376	XP_010312925.1uncharacterized protein LOC104644556	lcl|NC_015443.3_cds_XP_004240704.2_18864	22.7934292339282	-5.54185114210438	0.971551018650127	-23.4574621458361	XP_004240704.2protein PELPK1	lcl|NC_015438.3_cds_NP_001234468.2_3794	3591.6238944129	7.0053559442744	1.0	3591.63072627596	NP_001234468.2ethylene-responsive transcriptional coactivator	lcl|NC_015438.3_cds_XP_004230073.1_2877	18.6173061178725	-7.24605249526158	0.961112013976354	-19.9777216881871	XP_004230073.1uncharacterized protein LOC101254239	lcl|NC_015448.3_cds_NP_001233780.2_33263	606.367789807563	7.15019715530076	0.999973496432212	606.409945363257	NP_001233780.2heat shock protein 70	lcl|NC_015447.3_cds_XP_004248376.1_29779	53.5600277533852	-7.15975620136859	0.995955147808359	-54.0364569694056	XP_004248376.1photosynthetic NDH subunit of lumenal location 3, chloroplastic
lcl|NC_015448.3_cds_XP_004250904.1_33805	21.8369407077748	5.48135970112239	0.971396927917857	22.5143794861852	XP_010317249.1la-related protein 1C isoform X2	lcl|NC_015438.3_cds_XP_010318869.1_1180	27.0499391476944	-5.78397722706251	0.982352088767441	-27.6614099506361	XP_010318869.1uncharacterized protein LOC101259189 isoform X1	lcl|NC_015442.3_cds_XP_010321049.1_16921	27.8869368775516	5.82715527681392	0.980520739113581	28.4892433566188	XP_010321049.1uncharacterized protein LOC101259746 isoform X2	lcl|NC_015449.3_cds_XP_004251946.1_35493	22.6494067692641	-5.53290331809181	0.971551018650127	-23.3154164905313	XP_004251946.1high mobility group B protein 10 isoform X3	lcl|NC_015438.3_cds_XP_004230452.1_3607	60.5976617597442	6.93304526327554	0.996081339129728	60.9929809680671	XP_004230452.1YTH domain-containing family protein 1 isoform X2	lcl|NC_015439.3_cds_NP_001234475.2_8407	41.7002498518564	-7.24605249526158	0.991608093284037	-42.3251239156052	NP_001234475.2xyloglucan endotransglucosylase-hydrolase XTH7	lcl|NC_015445.3_cds_XP_004245226.1_25647	1355.89162412823	7.12258762023787	1.0	1355.91033170911	XP_004245226.1uncharacterized protein LOC101248124	lcl|NC_015440.3_cds_XP_004234638.1_9624	82.8498025570793	-7.14658081262086	0.998511722731906	-83.1574614875799	XP_004234638.1uncharacterized protein At5g65660
lcl|NC_015446.3_cds_XP_004246257.1_27947	21.6913441360782	5.4719251495212	0.971396927917857	22.3708823087454	XP_019067734.1glycine-rich domain-containing protein 2 isoform X2	lcl|NC_015442.3_cds_XP_010321271.1_17178	26.4056876971538	-5.74983927678111	0.981043762679584	-27.0244517884903	XP_010321271.1chlorophyll(ide) b reductase NOL, chloroplastic isoform X3	lcl|NC_015442.3_cds_XP_019069597.1_16655	26.9631016537259	5.77942266602981	0.979107981220657	27.5755430978572	XP_019069597.1AF4/FMR2 family member 4 isoform X3	lcl|NC_015443.3_cds_XP_004240478.1_18436	22.3196912474814	-5.51220736684959	0.971551018650127	-22.9902815867498	XP_004240478.1protein FLUORESCENT IN BLUE LIGHT, chloroplastic isoform X1	lcl|NC_035963.1_cds_YP_009430450.1_37488	141.648350516913	6.8963737070574	0.999132572217934	141.816131573491	YP_009430450.1ATP synthase subunit 8	lcl|NC_015438.3_cds_XP_004230174.1_3089	28.0069458385865	-7.22402618893158	0.982436110998253	-28.9236161221913	XP_004230174.1probable serine/threonine-protein kinase PBL7	lcl|NC_015438.3_cds_XP_004229963.1_2646	1087.83576452145	7.0967267582074	0.999995922528033	1087.85891277438	XP_004229963.1BAG family molecular chaperone regulator 6	lcl|NC_015443.3_cds_XP_004241577.1_20362	23.9985469667365	-7.11986347424508	0.9775249745158	-25.0324332098689	XP_004241577.1protein PHYTOCHROME KINASE SUBSTRATE 3
lcl|NC_015440.3_cds_XP_025885904.1_11591	21.2436859445099	5.44252461865266	0.971396927917857	21.9297803621835	XP_025884928.1pterin-4-alpha-carbinolamine dehydratase 2, mitochondrial isoform X2	lcl|NC_015447.3_cds_XP_010312120.1_31373	26.2260073183059	-5.74017241984855	0.981043762679584	-26.8468441212264	XP_010312120.1zeatin O-xylosyltransferase isoform X4	lcl|NC_015438.3_cds_XP_010318326.1_784	26.8989153834221	5.7760468785137	0.979107981220657	27.5120767363587	XP_010318326.1uncharacterized protein LOC101260961 isoform X2	lcl|NC_015444.3_cds_XP_004243586.1_22793	22.0918422817031	-5.49773001689348	0.971551018650127	-22.7656436486715	XP_004243586.1ribulose-1,5 bisphosphate carboxylase/oxygenase large subunit N-methyltransferase, chloroplastic isoform X1	lcl|NW_020443322.1_cds_XP_025884651.1_37363	58.0546236912499	6.87171119068752	0.995817251046195	58.4598986196593	XP_025884651.1uncharacterized protein LOC101256862	lcl|NC_015441.3_cds_XP_004238311.1_15460	31.4896748547838	-7.22402618893158	0.985568601958315	-32.307679843009	XP_004238311.1protein WALLS ARE THIN 1	lcl|NC_015445.3_cds_NP_001234351.2_26606	114.923678918899	7.09327872654811	0.999255861365953	115.142375254928	NP_001234351.2PR5-like protein precursor	lcl|NC_015445.3_cds_XP_004245884.1_26155	68.2641453728176	-7.10358461364951	0.997702344546381	-68.6327506212919	XP_015085006.1protein LOL1 isoform X1
lcl|NC_015449.3_cds_XP_010314620.1_36598	21.2232884905282	5.44117061100669	0.971396927917857	21.9096853462178	NP_001335288.1putative NAC domain containing protein NACMTF2	lcl|NC_015439.3_cds_XP_004231559.1_5061	25.7144348511795	-5.71228953846471	0.979557404877241	-26.3412682209268	XP_004231559.1probable 3-hydroxyisobutyrate dehydrogenase, mitochondrial isoform X1	lcl|NC_015441.3_cds_XP_004236890.1_12985	26.3313793768866	5.74584931903632	0.979107981220657	26.9509985767986	XP_004236890.1pyruvate dehydrogenase E1 component subunit beta-3, chloroplastic-like isoform X1	lcl|NC_015440.3_cds_NP_001316908.1_11629	2775.34126742649	-5.49086822171972	1.0	-2775.34669911965	NP_001316908.1chlorophyll a-b binding protein CAB11	lcl|NC_015442.3_cds_XP_010321473.1_17575	57.1851489923014	6.85012804057077	0.995624263600536	57.5939712074444	XP_010321473.1uncharacterized protein LOC101252490 isoform X1	lcl|NC_015445.3_cds_XP_004244450.1_24354	73.2977091835601	-7.20550412796419	0.997281924186406	-73.6510248489175	XP_004244450.1mediator of RNA polymerase II transcription subunit 28-like isoform X2	lcl|NC_015444.3_cds_XP_010323839.1_22994	38.5448481797967	7.08103513079337	0.991490316004077	39.1898759850947	XP_010323839.1mitogen-activated protein kinase kinase kinase 18-like	lcl|NC_015445.3_cds_XP_010325552.1_26156	68.2641453728176	-7.10358461364951	0.997702344546381	-68.6327506212919	XP_015085006.1protein LOL1 isoform X1
lcl|NC_015447.3_cds_XP_010312218.1_31656	21.061476285757	5.43038405578045	0.971396927917857	21.7502840057039	XP_004234068.1GDSL esterase/lipase At5g45670-like	lcl|NC_015441.3_cds_XP_004237793.1_14570	25.0934569826857	-5.67770312444263	0.979557404877241	-25.7277650819344	XP_004237793.1uncharacterized protein LOC101268567 isoform X1	lcl|NC_015440.3_cds_XP_025886006.1_12360	25.5372914465313	5.70250747350239	0.977475556704139	26.1662348439822	XP_025886006.1RWD domain-containing protein 1 isoform X2	lcl|NC_015447.3_cds_XP_004248838.1_30501	21.8118332193881	-5.47973715028317	0.969145453762329	-22.4896328922149	XP_004248838.1uncharacterized protein LOC101259090 isoform X1	lcl|NC_015447.3_cds_XP_004249069.1_31071	70.1150128839718	6.82624762066676	0.997050339251615	70.4465236069048	XP_004249069.1pyruvate decarboxylase 1-like	lcl|NC_015442.3_cds_XP_004238655.1_15762	70.0972983261098	-7.14154106923222	0.997050339251615	-70.4601507340367	XP_004238655.1uncharacterized protein LOC101248387	lcl|NC_015438.3_cds_NP_001234486.2_3375	65.4461621977606	7.04321679774	0.997476044852192	65.8240613246824	NP_001234486.2galactinol synthase 1	lcl|NC_015445.3_cds_XP_019070801.1_26153	68.2641453728176	-7.10358461364951	0.997702344546381	-68.6327506212919	XP_015085006.1protein LOL1 isoform X1
lcl|NC_015448.3_cds_XP_010312492.1_32228	20.7922708617479	5.41225791909145	0.968668488386536	21.4851358704351	XP_004234214.1protein CURVATURE THYLAKOID 1A, chloroplastic isoform X2	lcl|NC_015446.3_cds_XP_004247595.1_28959	25.0177166557394	-5.67342733634048	0.979557404877241	-25.6529515730178	XP_004247595.1VAN3-binding protein isoform X1	lcl|NC_015442.3_cds_XP_010320583.1_15802	25.502020384244	5.7005518214136	0.977475556704139	26.1313860089169	XP_010320583.1RNA-binding protein 25 isoform X3	lcl|NC_015439.3_cds_XP_019067985.1_7751	21.7755382852127	-5.47738838957615	0.969145453762329	-22.4538604961603	XP_019067985.1shaggy-related protein kinase epsilon isoform X2	lcl|NC_035963.1_cds_YP_009430474.1_37512	55.8629098604218	6.81667419079381	0.995278917645147	56.2772755656939	YP_009049635.1NADH dehydrogenase subunit 7	lcl|NC_015444.3_cds_XP_010323568.1_22334	40.0069355969638	-7.13239571346601	0.991167269329216	-40.6377406418354	XP_010323568.1protein NRT1/ PTR FAMILY 6.2	lcl|NC_015440.3_cds_XP_004234612.1_9547	49.672685454085	7.03099444829377	0.995178389398573	50.1678239826326	XP_004234612.1late embryogenesis abundant protein At3g53040-like isoform X1	lcl|NC_015445.3_cds_XP_025888176.1_26154	68.2641453728176	-7.10358461364951	0.997702344546381	-68.6327506212919	XP_015085006.1protein LOL1 isoform X1
lcl|NC_015440.3_cds_XP_010318641.1_12054	20.2971017719398	5.37831058716811	0.968668488386536	20.9975847447397	XP_004234419.1peroxidase P7-like	lcl|NC_015449.3_cds_XP_004252772.1_36599	24.854837613256	-5.66418912948514	0.977866103589616	-25.4920770294596	XP_004252772.1succinate dehydrogenase subunit 5, mitochondrial isoform X1	lcl|NC_015442.3_cds_XP_010320584.1_15803	25.502020384244	5.7005518214136	0.977475556704139	26.1313860089169	XP_010320583.1RNA-binding protein 25 isoform X3	lcl|NC_015449.3_cds_XP_004253014.1_36868	21.5422147172222	-5.46219728254549	0.969145453762329	-22.2239198629843	XP_004253014.1carboxyl-terminal-processing peptidase 2, chloroplastic isoform X1	lcl|NC_015444.3_cds_XP_004243993.1_24162	53.4306825934644	6.75303438885032	0.994931540242961	53.8557454303674	XP_004243993.1NAC domain-containing protein 21/22 isoform X1	lcl|NC_015438.3_cds_XP_004230431.1_3562	11.7421122334364	-7.10854897151165	0.913728517450128	-13.7262037061598	XP_004230431.1non-lysosomal glucosylceramidase-like isoform X1	lcl|NC_015439.3_cds_XP_010317184.1_5511	64.7426430438424	7.02774332312059	0.997398572884811	65.1229529775644	XP_010317184.1glutamic acid-rich protein isoform X1	lcl|NC_015448.3_cds_XP_019066623.1_34100	67.3636285913087	-7.08456666626738	0.997620795107034	-67.7351425910994	XP_019066623.1uncharacterized protein At2g27730, mitochondrial isoform X1
lcl|NC_015446.3_cds_XP_010326071.1_27008	20.245840248071	5.37475018531824	0.968668488386536	20.9471235950187	XP_004234497.1probable acyl-activating enzyme 9	lcl|NC_015439.3_cds_XP_025885516.1_8761	24.4183357649777	-5.63913581237489	0.977866103589616	-25.0610250038101	XP_025885516.1RING finger protein 10 isoform X2	lcl|NC_015440.3_cds_XP_010318033.1_10278	25.2082053564588	5.68415699663007	0.977475556704139	25.8411156503689	XP_010318033.1protein PLASTID TRANSCRIPTIONALLY ACTIVE 7 isoform X1	lcl|NC_015445.3_cds_XP_010325036.1_25373	21.5241213745444	-5.4610125606223	0.969145453762329	-22.2060905864448	XP_010325035.1uncharacterized protein LOC101260845 isoform X1	lcl|NC_035963.1_cds_YP_009430452.1_37490	286.714123967831	6.72907896165976	0.999770446512006	286.79307764713	YP_009430452.1succinate dehydrogenase subunit 4	lcl|NC_015444.3_cds_XP_004244177.1_23821	96.7145414099016	-7.08430142526497	0.998391094137245	-96.9736554266754	XP_004244177.1calcium-binding protein PBP1	lcl|NC_015445.3_cds_NP_001304843.1_25622	104.736992254835	7.00530780463012	0.999113149847095	104.971004968168	NP_001304843.1WRKY transcription factor 45	lcl|NC_015444.3_cds_XP_004243957.2_22368	67.2577278178032	-7.08231359114912	0.997620795107034	-67.6295875857385	XP_004243957.2uncharacterized protein LOC101245860 isoform X3
lcl|NC_015449.3_cds_XP_004253066.1_36786	20.2213758138162	5.37304789008724	0.968668488386536	20.923041925895	XP_004234539.1auxin-responsive protein SAUR50	lcl|NC_015447.3_cds_XP_004249079.1_31090	24.3360194127574	-5.63436205936117	0.977866103589616	-24.9797493316901	XP_004249079.1putative serine/threonine-protein kinase isoform X1	lcl|NC_015439.3_cds_XP_010315947.1_8633	21.4181728370763	5.66022404675801	0.969145453762329	22.1534706973506	XP_010315947.1uncharacterized protein LOC104645667	lcl|NC_015444.3_cds_NP_001296952.1_22589	82.2566167468062	-5.45923588770132	0.998290046086919	-82.4375779308715	NP_001296952.1peroxiredoxin Q, chloroplastic	lcl|NC_015441.3_cds_XP_010320422.1_15514	19.3740218075512	6.69920843207762	0.964569536423841	20.4995637664778	XP_010320422.15'-3' exoribonuclease 3 isoform X2	lcl|NC_015445.3_cds_XP_004245981.1_26097	66.7355222153427	-7.07115174134083	0.996727339210986	-67.1090985806214	XP_004245981.1uncharacterized protein LOC101268496	lcl|NC_015443.3_cds_NP_001266045.1_21051	20885.9609359364	7.00339079390174	1.0	20885.9621101098	NP_001266045.117.8 kDa class I heat shock protein	lcl|NC_015446.3_cds_XP_004247071.1_28203	66.2804186509856	-7.06135323267006	0.997549439347605	-66.6555069444863	XP_004247071.1ethylene-responsive transcription factor-like protein At4g13040 isoform X1
lcl|NC_015449.3_cds_XP_010314802.1_36787	20.2213758138162	5.37304789008724	0.968668488386536	20.923041925895	XP_019068495.1ethylene-responsive transcription factor 5-like isoform X1	lcl|NC_015440.3_cds_XP_019068373.1_9505	24.2703156576972	-5.63054034840876	0.977866103589616	-24.9148792238557	XP_019068373.1uncharacterized RNA-binding protein C17H9.04c isoform X2	lcl|NC_015444.3_cds_NP_001233928.1_22958	77.9822042602375	5.65554755954853	0.997984235689366	78.1870155427595	NP_001233928.11-aminocyclopropane-1-carboxylate oxidase 4	lcl|NC_015444.3_cds_NP_001296953.1_22590	82.2566167468062	-5.45923588770132	0.998290046086919	-82.4375779308715	NP_001296952.1peroxiredoxin Q, chloroplastic	lcl|NC_015447.3_cds_NP_001300941.1_30736	50.7288143515097	6.67888359708407	0.994324137650835	51.1665915575127	NP_001300941.1DNA-binding protein isoform 2	lcl|NC_015439.3_cds_XP_004232917.1_6554	317.051024809516	-7.06460562392405	0.999804981107545	-317.129722645775	XP_004232917.1homeobox protein 2	lcl|NC_015441.3_cds_XP_004236592.1_13546	368.71350969243	6.98657992869152	0.999926605504587	368.779696470413	XP_004236592.1zeatin O-xylosyltransferase	lcl|NC_015439.3_cds_XP_004232737.1_6906	65.4429165084888	-7.04314579049871	0.997476044852192	-65.8208266718312	XP_004232737.1pectinesterase
lcl|NC_015445.3_cds_XP_019070574.1_25196	20.0553697544783	5.36144341853596	0.968668488386536	20.7596467098794	XP_004235266.1protein RESPONSE TO LOW SULFUR 3-like	lcl|NC_015448.3_cds_XP_019066764.1_33797	24.1999454427605	-5.62643595007603	0.977866103589616	-24.845404825297	XP_019066764.1GDP-mannose transporter GONST1 isoform X4	lcl|NC_015439.3_cds_XP_010317192.1_5492	24.1513623206688	5.62359547207733	0.975722530904079	24.7974419644001	XP_010317192.1ubiquitin receptor RAD23d isoform X2	lcl|NC_015440.3_cds_XP_010319036.1_11080	20.8688096434749	-5.41743463932464	0.966289787655597	-21.5605151609822	XP_010319036.1uncharacterized protein LOC101254186 isoform X3	lcl|NC_015438.3_cds_XP_004230521.1_3769	50.1800661083789	6.66334650125575	0.994324137650835	50.6205414949018	XP_004230521.1uncharacterized protein LOC101262665 isoform X1	lcl|NC_015438.3_cds_XP_025887569.1_3061	64.702057641025	-7.0268455885103	0.996499817169788	-65.0825078028443	XP_025887569.1sugar-porter family protein 5 isoform X2	lcl|NC_015440.3_cds_XP_004236033.1_11637	341.908489682513	6.93836990192765	0.999920489296636	341.978882818623	XP_004236033.1probable E3 ubiquitin-protein ligase RNF217	lcl|NC_015439.3_cds_NP_001316144.1_6177	26.6634895023681	-7.00775310792354	0.980819571865443	-27.5690093413693	NP_001316144.1carbohydrate binding domain-containing protein precursor
lcl|NC_015445.3_cds_NP_001309012.1_26575	19.7875539063841	5.34252302307378	0.965644019376475	20.4960933314163	XP_004235339.1bidirectional sugar transporter SWEET10	lcl|NC_015441.3_cds_XP_004236638.1_13454	24.1875271695364	-5.62571043080457	0.977866103589616	-24.8331449564554	XP_004236638.1protein PHR1-LIKE 3 isoform X2	lcl|NC_015438.3_cds_XP_010327723.1_2931	23.9396409212057	5.61115118344001	0.973805831933497	24.5884408826522	XP_010327723.1annexin D3 isoform X1	lcl|NC_015447.3_cds_XP_004248376.1_29779	15.3784522954695	-5.3838284850433	0.945102726450446	-16.2936307850766	XP_004248376.1photosynthetic NDH subunit of lumenal location 3, chloroplastic	lcl|NC_015438.3_cds_XP_010314981.1_3770	50.1800661083789	6.66334650125575	0.994324137650835	50.6205414949018	XP_004230521.1uncharacterized protein LOC101262665 isoform X1	lcl|NC_015446.3_cds_XP_004247609.1_28976	63.9005169552628	-7.02608681131967	0.996381993255597	-64.2856279663661	XP_004247609.1cyprosin	lcl|NC_015448.3_cds_XP_004251216.1_34403	758.871912484166	6.91328073533209	0.999987767584098	758.903401631526	XP_004251216.1dnaJ protein homolog	lcl|NC_015439.3_cds_NP_001296306.1_8047	176.518093507978	-6.940638912065	0.999718654434251	-176.654492737091	NP_001296306.1protein GAST1 precursor
lcl|NC_015438.3_cds_XP_025887497.1_2330	19.7167517048316	5.33747930796446	0.965644019376475	20.4264285461979	XP_004235379.1tubulin-folding cofactor B isoform X1	lcl|NC_015445.3_cds_XP_010325302.1_26270	24.1847454763342	-5.62554786445803	0.977866103589616	-24.8303987589885	XP_010325302.1bax inhibitor isoform X1	lcl|NC_015445.3_cds_XP_004245766.1_26367	33.960918439041	5.61034814011844	0.986882456820433	34.4212142068888	XP_004245766.1putative glucuronosyltransferase PGSIP8	lcl|NC_015443.3_cds_XP_010322631.1_20184	20.1266196679237	-5.366435503707	0.966289787655597	-20.8297731450129	XP_010322631.1chromophore lyase CRL, chloroplastic isoform X3	lcl|NC_035963.1_cds_YP_009430447.1_37485	94.8890377491264	6.66252776875115	0.998311867712185	95.1226511469509	YP_009430315.1ATP synthase subunit 4	lcl|NC_015438.3_cds_XP_004231209.1_2697	11.2480422947526	-7.00901329796073	0.913714297322553	-13.25310238682	XP_004231209.1pentatricopeptide repeat-containing protein At4g01030, mitochondrial	lcl|NC_015440.3_cds_XP_004236035.1_11638	121.129877086599	6.86477749562902	0.999351681957187	121.324244457071	XP_004236035.1probable calcium-binding protein CML30	lcl|NC_015439.3_cds_NP_001316869.1_6220	1373.05921578245	-6.92591634838043	1.0	-1373.07668335108	NP_001316869.1chlorophyll a/b-binding protein Cab-1A
lcl|NC_015444.3_cds_XP_010323966.1_22645	19.5546880702412	5.32586762159746	0.965644019376475	20.2669852579809	XP_004235492.2kunitz trypsin inhibitor 2-like	lcl|NC_015442.3_cds_XP_025886801.1_15889	23.894092459792	-5.60845990616473	0.975947087318346	-24.5434813544482	XP_025886801.1uncharacterized protein LOC101267602 isoform X2	lcl|NC_015444.3_cds_XP_019070538.1_22656	23.5197158194667	5.58614717731012	0.973805831933497	24.1739957912432	XP_019070538.1uncharacterized protein LOC104648428 isoform X1	lcl|NC_015438.3_cds_XP_025887497.1_2330	19.9278684429355	-5.35246676801177	0.963229530085713	-20.634166840016	XP_025887497.1tRNA 2'-phosphotransferase 1 isoform X2	lcl|NC_015448.3_cds_XP_004251216.1_34403	757.537447585867	6.64641219579728	0.999947182383293	757.566603863968	XP_004251216.1dnaJ protein homolog	lcl|NC_015438.3_cds_XP_004230410.1_3527	62.9000938003094	-6.98641306971799	0.996286515256165	-63.2869004428914	XP_004230410.1zinc-finger homeodomain protein 4	lcl|NC_015442.3_cds_XP_010321473.1_17575	57.1885345503182	6.85021271027382	0.99659123343527	57.5973428049327	XP_010321473.1uncharacterized protein LOC101252490 isoform X1	lcl|NC_015441.3_cds_XP_004238311.1_15460	25.1483513356848	-6.90195844390094	0.979259938837921	-26.0782784183384	XP_004238311.1protein WALLS ARE THIN 1
lcl|NC_015440.3_cds_XP_010319044.1_11064	16.162980394007	5.31514977076376	0.953506810748147	17.0144865424351	XP_004235614.1serine/threonine protein phosphatase 2A 55 kDa regulatory subunit B beta isoform isoform X2	lcl|NC_015442.3_cds_XP_004239170.1_16744	23.7182852337282	-5.59802481407419	0.975947087318346	-24.369959709599	XP_004239170.1probable LRR receptor-like serine/threonine-protein kinase At1g67720 isoform X1	lcl|NC_015440.3_cds_XP_025886097.1_10841	86.4011371786323	5.57363636176192	0.998451565663092	86.5807249222019	XP_025886097.1CASP-like protein 4D1	lcl|NC_015445.3_cds_XP_004245440.1_26946	387.318569776732	-5.34663557565723	0.999935392169531	-387.355471119064	XP_004245440.1photosynthetic NDH subunit of subcomplex B 3, chloroplastic	lcl|NC_015441.3_cds_XP_004238257.1_15382	49.4376997203819	6.64205746284094	0.994108804290416	49.8818913132044	XP_004238257.1uncharacterized protein LOC101259242 isoform X1	lcl|NC_015439.3_cds_XP_004233199.1_6030	943.656490107693	-6.98551410223186	0.999967496851258	-943.682345246345	XP_004233199.1photosystem I reaction center subunit III, chloroplastic	lcl|NC_015443.3_cds_XP_010322618.1_20232	57.1019151290715	6.84804487359111	0.99659123343527	57.5110809322725	XP_010322618.1eukaryotic peptide chain release factor GTP-binding subunit ERF3A isoform X4	lcl|NC_015449.3_cds_NP_001307023.1_35079	58.972660290623	-6.89415470569898	0.996731906218145	-59.3742707817059	NP_001307023.1proline-rich protein precursor
lcl|NC_015448.3_cds_XP_004249961.1_32325	19.2484440822984	5.30366708725675	0.965644019376475	19.9657577908232	XP_004235705.1coatomer subunit beta'-2 isoform X2	lcl|NC_015438.3_cds_XP_004229705.1_2134	23.4035088457653	-5.57915050484324	0.975947087318346	-24.0593255651422	XP_004229705.1probable purine permease 11 isoform X1	lcl|NC_015446.3_cds_XP_025888573.1_28202	23.2398833777197	5.56924094263893	0.973805831933497	23.8978790708962	XP_025888573.1ethylene-responsive transcription factor-like protein At4g13040 isoform X2	lcl|NC_015440.3_cds_XP_010318696.1_11898	19.7631064775143	-5.34078346133386	0.963229530085713	-20.4720381404106	XP_010318696.1uncharacterized protein LOC101254582 isoform X2	lcl|NC_015446.3_cds_XP_004247363.1_28881	257.978133911563	6.64147753520822	0.999715597448503	258.06360998859	XP_004247363.1heat shock 70 kDa protein 8	lcl|NC_015445.3_cds_NP_001233824.1_26397	147.804602473625	-6.98301808942779	0.999171169707065	-147.969466627489	NP_001233824.1arachidonic acid-induced DEA1 precursor	lcl|NC_015449.3_cds_NP_001233972.1_35314	1643.56310544482	6.82821092356179	1.0	1643.57728934292	NP_001233972.1jasmonic acid 2	lcl|NC_015442.3_cds_NP_001296720.1_15992	30.6736745959225	-6.88619112804263	0.985726809378186	-31.4371427052217	NP_001296720.1jasmoni isoform 2
lcl|NC_015448.3_cds_XP_025883802.1_33519	16.9559127753915	5.28272829307138	0.953506810748147	17.7597915602943	XP_004236096.1probable acyl-activating enzyme 17, peroxisomal isoform X4	lcl|NC_015439.3_cds_XP_004232159.1_7998	23.3522550074468	-5.57605376087798	0.975947087318346	-24.0087523515285	XP_004232159.1ras GTPase-activating protein-binding protein 2-like isoform X1	lcl|NC_015447.3_cds_XP_010312279.1_31832	22.8958270968832	5.5481793271111	0.971551018650127	23.5584632838424	XP_010312279.160S ribosomal protein L23a-like isoform X2	lcl|NC_015441.3_cds_XP_010319368.1_12986	19.6849809024177	-5.33521031673178	0.963229530085713	-20.395169581357	XP_010319368.1pyruvate dehydrogenase E1 component subunit beta-3, chloroplastic-like isoform X2	lcl|NC_015448.3_cds_XP_004250959.1_33915	424.435637449479	6.63586443904601	0.999874050298623	424.487508690184	XP_004250959.1heat shock cognate 70 kDa protein	lcl|NC_015439.3_cds_NP_001316144.1_6177	25.7248990043724	-6.9565458780666	0.978157884045017	-26.6489016535167	NP_001316144.1carbohydrate binding domain-containing protein precursor	lcl|NC_015442.3_cds_XP_004239882.1_17775	36.1036259249132	6.77135063166075	0.990426095820591	36.733132105811	XP_004239882.1transcription factor MYB78-like	lcl|NC_015441.3_cds_NP_001309987.1_13374	26.2970678275143	-6.85412991881033	0.980819571865443	-27.1756301356347	NP_001309987.1glutamine synthetase cytosolic isozyme 1-1
lcl|NC_015440.3_cds_XP_025885593.1_9459	18.5651645824045	5.25286708024952	0.962054403179729	19.2939873674297	XP_004236301.1BTB/POZ and TAZ domain-containing protein 1	lcl|NC_015439.3_cds_XP_004233568.1_5344	23.3514359334107	-5.5760042186297	0.975947087318346	-24.0079441685114	XP_004233568.1la-related protein 1C isoform X1	lcl|NC_015445.3_cds_XP_010325039.1_25372	22.8058431465105	5.5426198017692	0.971551018650127	23.4697063443539	XP_010325039.1uncharacterized protein LOC101260845 isoform X7	lcl|NC_015445.3_cds_XP_004244642.1_24675	19.4789683658505	-5.32041018492977	0.963229530085713	-20.1924979419018	XP_004244642.1mitochondrial pyruvate carrier 1 isoform X2	lcl|NC_015443.3_cds_NP_001266045.1_21051	20836.2418519574	6.62978460199096	1.0	20836.2429067071	NP_001266045.117.8 kDa class I heat shock protein	lcl|NC_015447.3_cds_XP_004248376.1_29779	46.4707852982211	-6.9565458780666	0.993229187827571	-46.9885881548596	XP_004248376.1photosynthetic NDH subunit of lumenal location 3, chloroplastic	lcl|NC_015439.3_cds_NP_001234404.1_7279	1583.12881580598	6.76786305129782	1.0	1583.14328202015	NP_001234404.1acidic 26 kDa endochitinase precursor	lcl|NC_015442.3_cds_XP_004240168.1_17218	55.9925624031379	-6.81998903515101	0.996305810397554	-56.4063763674717	XP_004240168.1uncharacterized protein LOC101255596 isoform X1
lcl|NC_015449.3_cds_XP_004251946.1_35493	18.5050221073811	5.24830879828722	0.962054403179729	19.2348794754956	XP_010317426.1shaggy-related protein kinase eta isoform X2	lcl|NC_015441.3_cds_XP_004236712.1_13321	23.2872586369509	-5.57211711281427	0.975947087318346	-23.9446216078509	XP_004236712.1uncharacterized protein LOC101250205 isoform X1	lcl|NC_015444.3_cds_XP_019070351.1_24065	22.7628962611054	5.53995882030613	0.971551018650127	23.4273470526335	XP_019070351.1protein NOI4 isoform X1	lcl|NC_015449.3_cds_XP_004252575.1_36351	19.323409665007	-5.30913322510725	0.963229530085713	-20.0394874356513	XP_004252575.1uncharacterized protein LOC101261498 isoform X1	lcl|NC_015441.3_cds_XP_025886410.1_13478	48.7434198714768	6.62185905289765	0.993830496079308	49.1911577225371	XP_025886410.1B3 domain-containing protein At1g49475 isoform X1	lcl|NC_015447.3_cds_NP_001304903.1_29824	483.360576571623	-6.95513905685235	0.999890301872994	-483.410613188159	NP_001304903.1protochlorophyllide oxidoreductase	lcl|NC_015440.3_cds_XP_004235065.1_10126	902.232391079796	6.7443634055197	0.999991845056065	902.257598444763	XP_004235065.1linamarin synthase 1-like	lcl|NC_015449.3_cds_XP_004251568.1_34816	54.159315265704	-6.77239548177079	0.996134556574924	-54.5811026877565	XP_004251568.1zinc finger Ran-binding domain-containing protein 2-like isoform X1
lcl|NC_015449.3_cds_XP_004251520.1_34727	18.4214573116828	5.24195130277034	0.962054403179729	19.1527581028626	XP_010317536.1protein NUCLEAR FUSION DEFECTIVE 4 isoform X3	lcl|NC_015440.3_cds_XP_010317535.1_10986	23.0474889719129	-5.55750131859312	0.975947087318346	-23.7080696982401	XP_010317535.1protein NUCLEAR FUSION DEFECTIVE 4 isoform X2	lcl|NC_015438.3_cds_XP_010323150.1_1777	22.7212313722796	5.53737257215452	0.971551018650127	23.3862534424715	XP_010323150.1uric acid degradation bifunctional protein TTL isoform X2	lcl|NC_015443.3_cds_XP_004241674.1_20141	19.0841270937981	-5.29161292062234	0.963229530085713	-19.8041681025469	XP_004241674.1uncharacterized protein LOC101256298 isoform X1	lcl|NC_015440.3_cds_XP_004235858.1_11943	48.2850955769866	6.60836854961254	0.993830496079308	48.7352130370458	XP_004235858.1uncharacterized protein LOC101246122	lcl|NC_015442.3_cds_XP_004240168.1_17218	60.1505999365205	-6.92245001098603	0.996081339129728	-60.5476257740792	XP_004240168.1uncharacterized protein LOC101255596 isoform X1	lcl|NC_015445.3_cds_NP_001233814.1_26069	31.0509383217985	6.74054458487958	0.986674821610601	31.7741358964313	NP_001233814.1gamma-tocopherol methyltransferase isoform 2	lcl|NC_015449.3_cds_XP_010313694.1_34817	54.159315265704	-6.77239548177079	0.996134556574924	-54.5811026877565	XP_004251568.1zinc finger Ran-binding domain-containing protein 2-like isoform X1
lcl|NC_015449.3_cds_XP_004251510.1_34714	18.3687806487884	5.23792929001515	0.962054403179729	19.100994889547	XP_010317574.1protein COFACTOR ASSEMBLY OF COMPLEX C SUBUNIT B CCB2, chloroplastic isoform X1	lcl|NC_015438.3_cds_XP_019067348.1_3661	22.5629727379229	-5.52750657829529	0.973920423963897	-23.2301758009997	XP_019067348.1thiamine biosynthetic bifunctional enzyme TH1, chloroplastic isoform X3	lcl|NC_015443.3_cds_NP_001234197.1_19146	22.5211608266484	5.52488867712488	0.971551018650127	23.1889430521183	NP_001234197.1PI-phospholipase C PLC2	lcl|NC_015447.3_cds_NP_001304903.1_29824	148.111367789761	-5.2742039938688	0.999567127535857	-148.205244496687	NP_001304903.1protochlorophyllide oxidoreductase	lcl|NC_015440.3_cds_XP_004234474.1_9393	47.9186347651407	6.59749049588202	0.9935521878682	48.3706774668105	XP_004234474.1autophagy-related protein 8C isoform X1	lcl|NC_015438.3_cds_XP_010325726.1_2343	32.2513006156414	-6.90209809404422	0.986377117783285	-32.9815910698723	NP_001353008.1sterol methyl oxidase 3	lcl|NC_015445.3_cds_XP_004244890.1_25137	13.0759751865578	6.74054458487958	0.933076452599388	14.7110865805428	XP_004244890.1probable linoleate 9S-lipoxygenase 5	lcl|NC_015448.3_cds_NP_001233764.2_33403	53.2284833621692	-6.74761520937462	0.995955147808359	-53.6544662824122	NP_001233764.2TAGL12 transcription factor isoform 1
lcl|NC_015445.3_cds_XP_004245229.1_25658	18.0268908400943	5.21154888526832	0.962054403179729	18.7651015223531	XP_010317625.1SKP1-like protein 21 isoform X3	lcl|NC_015443.3_cds_XP_025887496.1_20951	22.3940670786435	-5.51690187202212	0.973920423963897	-23.06361737864	XP_025887496.1probable NOT transcription complex subunit VIP2 isoform X6	lcl|NC_015446.3_cds_XP_019071189.1_27647	22.4212667095225	5.51861486956896	0.971551018650127	23.0904376515078	XP_019071189.1ultraviolet-B receptor UVR8 isoform X6	lcl|NC_015438.3_cds_XP_010323514.1_643	18.827480266964	-5.27258165983916	0.959488736701555	-19.5518318978707	XP_010323514.1protein TWIN LOV 1-like isoform X2	lcl|NC_015444.3_cds_NP_001234024.2_22956	2791.28454775295	6.59421562861951	1.0	2791.29233693	NP_001234024.21-aminocyclopropane-1-carboxylate oxidase 1	lcl|NC_015440.3_cds_NP_001316911.1_8889	3960.99309918636	-6.88069459850525	1.0	-3960.9990754556	NP_001316911.1chlorophyll a/b-binding protein	lcl|NC_015440.3_cds_XP_004235714.1_12207	1035.84552284679	6.69657540922321	0.999995922528033	1035.86716876438	XP_004235714.1pyridoxal 5'-phosphate synthase-like subunit PDX1.2	lcl|NC_015444.3_cds_XP_019070561.1_21663	53.0165366822395	-6.74191285001044	0.995955147808359	-53.4434893196205	XP_019070561.1ribonuclease MC-like
lcl|NC_015441.3_cds_XP_019069075.1_13827	17.8270221483512	5.19590048464874	0.958168757504244	18.5687937283007	XP_010318033.1protein PLASTID TRANSCRIPTIONALLY ACTIVE 7 isoform X1	lcl|NC_015443.3_cds_XP_004240828.1_18893	22.2261633946833	-5.50628224544662	0.973920423963897	-22.8980672418805	XP_004240828.1uncharacterized protein LOC101260055 isoform X2	lcl|NC_015446.3_cds_XP_010326215.1_27999	22.4101736463161	5.51791648839375	0.971551018650127	23.0794992413382	XP_010326215.1probable serine/threonine-protein kinase PBL11 isoform X1	lcl|NC_015447.3_cds_XP_010312305.1_31909	18.0951177833883	-5.21685198104495	0.959488736701555	-18.8321223495077	XP_010312305.1acyl-coenzyme A oxidase 4, peroxisomal isoform X1	lcl|NC_015440.3_cds_XP_010318907.1_11412	47.4813564544539	6.58440203873071	0.9935521878682	47.9357232235267	XP_010318907.1probable inactive poly [ADP-ribose] polymerase SRO5 isoform X1	lcl|NC_015443.3_cds_NP_001234165.1_18975	37.6254941971861	-6.84551456567785	0.989714784869784	-38.2431547240992	NP_001234165.1expansin precursor	lcl|NC_035963.1_cds_YP_009430459.1_37497	38.5012803297998	6.67688594765726	0.991490316004077	39.0759439168378	YP_009430459.1SecY-independent transporter protein	lcl|NC_015443.3_cds_XP_004240478.1_18436	51.6233200078808	-6.70385707454091	0.995539245667686	-52.0567850362653	XP_004240478.1protein FLUORESCENT IN BLUE LIGHT, chloroplastic isoform X1
lcl|NC_015448.3_cds_XP_004251103.2_34156	17.4753844460987	5.16795072132656	0.958168757504244	18.2235226067028	XP_010318047.1metal-nicotianamine transporter YSL2 isoform X1	lcl|NC_015442.3_cds_XP_010321337.1_18037	22.2072669173596	-5.50508216631942	0.973920423963897	-22.8794369160777	XP_010321337.1protein BTR1 isoform X2	lcl|NC_015445.3_cds_XP_025888109.1_25631	22.3872221599944	5.51647046738376	0.971551018650127	23.056868010605	XP_025888109.1uncharacterized protein LOC101245274 isoform X2	lcl|NC_015438.3_cds_XP_004229930.1_2568	18.0650331244717	-5.21451598419628	0.959488736701555	-18.8025689398469	XP_004229930.1ATG8-interacting protein 1 isoform X2	lcl|NC_015438.3_cds_XP_004229963.1_2646	1084.35402807895	6.58380499076036	0.99997155974485	1084.37401513463	XP_004229963.1BAG family molecular chaperone regulator 6	lcl|NC_015441.3_cds_NP_001305416.1_14041	56.7963580617703	-6.84037153451166	0.995439401942063	-57.2067913084712	NP_001305416.1GDSL-motif esterase/acyltransferase/lipase precursor	lcl|NC_015444.3_cds_XP_025887826.1_22987	50.4997219373656	6.67241747607586	0.995372069317023	50.9386206205693	XP_025887826.1cyprosin isoform X2	lcl|NC_015438.3_cds_XP_004230073.1_2877	12.7155686439932	-6.70032458273129	0.92415494393476	-14.3728923830263	XP_004230073.1uncharacterized protein LOC101254239
lcl|NC_015447.3_cds_XP_010327428.1_30844	17.4645515506913	5.1670810166639	0.958168757504244	18.2128879395751	XP_010318151.1proline transporter 2 isoform X2	lcl|NC_015438.3_cds_XP_004229805.1_2331	22.1232058438164	-5.49973147723284	0.973920423963897	-22.7965629674637	XP_004229805.1tRNA 2'-phosphotransferase 1 isoform X1	lcl|NC_015444.3_cds_XP_004243532.1_22917	21.6469395294339	5.46903544239136	0.969145453762329	22.3271211682362	XP_004243532.1ribonuclease 3-like protein 3 isoform X2	lcl|NC_015438.3_cds_XP_010322788.1_1676	18.0312170349917	-5.2118857281516	0.959488736701555	-18.7693510971021	XP_010322788.1uncharacterized protein LOC101262250 isoform X2	lcl|NC_015439.3_cds_XP_004233717.1_7578	51.2341391374427	6.55989285654135	0.994561816926015	51.6523882065886	XP_004233717.1vicilin-like seed storage protein At2g18540	lcl|NC_015444.3_cds_NP_001265928.1_23964	63.8079566690818	-6.83828299644678	0.996381993255597	-64.1733390795813	NP_001265928.1Hop-interacting protein THI016	lcl|NC_015445.3_cds_XP_004245708.1_26465	50.2682107889098	6.66585351131786	0.995372069317023	50.7082500087769	XP_004245708.1uncharacterized protein LOC101264144 isoform X1	lcl|NC_015445.3_cds_XP_019070848.1_26360	50.9574143933086	-6.68530706195388	0.995372069317023	-51.3940795438929	XP_019070848.1uncharacterized protein LOC101256403 isoform X1
lcl|NC_015440.3_cds_XP_010318853.1_11533	97.190646239737	5.15036807259741	0.998654411460274	97.3270158166834	XP_010318531.1uncharacterized protein LOC104646537	lcl|NC_015443.3_cds_XP_025887393.1_20073	21.7970095738947	-5.47877832690694	0.971396927917857	-22.4750225432555	XP_025887393.1uncharacterized protein LOC101265244 isoform X2	lcl|NC_015447.3_cds_XP_019071530.1_31072	29.5201007467347	5.46557661590446	0.982990911831847	30.0218066718459	XP_019071530.1wall-associated receptor kinase 5-like, partial	lcl|NC_015439.3_cds_XP_004232344.1_7669	86.8071527522388	-5.2111518233335	0.998451565663092	-86.9634283608711	NP_001352901.1delta(7)-sterol-C5(6)-desaturase	lcl|NC_015439.3_cds_XP_025885040.1_5616	46.5920968263697	6.55741305650668	0.993229187827571	47.0512821575721	XP_025885040.1salicylic acid-binding protein 2 isoform X2	lcl|NC_015444.3_cds_XP_010324188.1_23965	63.8079566690818	-6.83828299644678	0.996381993255597	-64.1733390795813	NP_001265928.1Hop-interacting protein THI016	lcl|NC_015446.3_cds_XP_004247363.1_28881	258.021897861111	6.65738450120981	0.99988379204893	258.107769244257	XP_004247363.1heat shock 70 kDa protein 8	lcl|NC_015443.3_cds_XP_004241636.1_20229	50.9151081457047	-6.6841204473837	0.995372069317023	-51.3519785757466	XP_004241636.1eukaryotic peptide chain release factor GTP-binding subunit ERF3A isoform X1
lcl|NC_015443.3_cds_XP_025887388.1_20024	16.2764010124871	5.06836134711714	0.953506810748147	17.0472729978798	XP_010318537.1uncharacterized protein LOC104646538	lcl|NC_015447.3_cds_NP_001300941.1_30736	21.7813625496323	-5.47776555393387	0.971396927917857	-22.4596008420094	NP_001300941.1DNA-binding protein isoform 2	lcl|NC_015448.3_cds_NP_001315334.1_33517	21.5852724669748	5.4650127259672	0.969145453762329	22.2663502076232	NP_001315334.1mtDNA-binding protein WHIRLY2-like	lcl|NC_015441.3_cds_NP_001266168.2_14308	17.8033742025943	-5.19403772681868	0.95540767541026	-18.5455698457938	NP_001266168.2ER66 protein	lcl|NC_015448.3_cds_XP_010313098.1_33485	46.5205282901595	6.55521884309377	0.993229187827571	46.9801069227857	XP_010313097.1eukaryotic translation initiation factor 2D isoform X1	lcl|NC_015449.3_cds_XP_025884465.1_36013	19.9190917182989	-6.81636822001834	0.964569536423841	-21.0531016858058	XP_025884465.1phosphoethanolamine N-methyltransferase isoform X2	lcl|NC_015444.3_cds_NP_001234024.2_22956	2792.69446804691	6.65714792944699	1.0	2792.70240259831	NP_001234024.21-aminocyclopropane-1-carboxylate oxidase 1	lcl|NC_015447.3_cds_NP_001304903.1_29824	399.922119364955	-6.68409826831671	0.99994495412844	-399.977972802276	NP_001304903.1protochlorophyllide oxidoreductase
lcl|NC_015446.3_cds_XP_004248032.1_29462	54.6729236316422	5.04568909577053	0.995716888171242	54.9052598289322	XP_010318577.1methyltransferase-like protein 22 isoform X4	lcl|NC_015439.3_cds_XP_004232384.1_7573	21.7697182525068	-5.47701140073275	0.971396927917857	-22.4481243465302	XP_004232384.1splicing factor U2af large subunit A isoform X1	lcl|NC_015445.3_cds_NP_001316136.1_25774	17.1686190061588	5.43315513821208	0.95540767541026	18.0077942384545	NP_001316136.1uncharacterized protein LOC101268894 isoform 1	lcl|NC_015446.3_cds_XP_004247014.1_28089	17.7995768220543	-5.19373838144134	0.95540767541026	-18.5418406157283	XP_004247014.1sister chromatid cohesion protein SCC4 isoform X1	lcl|NC_015439.3_cds_XP_004232746.2_6896	91.6038524948771	6.54988568318597	0.998204201031975	91.8377198887581	XP_004232746.2gibberellin 2-beta-dioxygenase 8	lcl|NC_015441.3_cds_XP_004238057.1_15053	55.2718656776268	-6.8014656276346	0.995278917645147	-55.6887696952403	XP_004238057.1G-type lectin S-receptor-like serine/threonine-protein kinase At4g27290 isoform X2	lcl|NC_035963.1_cds_YP_009430472.1_37510	240.977391530483	6.6531898552139	0.999861365953109	241.06921861591	CAA38535.1cytochrome oxidase subunit I, partial	lcl|NC_015442.3_cds_XP_004238937.1_16270	44.8009609468079	-6.68217723602103	0.99386748216106	-45.2965516830035	XP_004238937.1alpha-xylosidase 1
lcl|NC_015440.3_cds_XP_010318151.1_10653	15.8711739348908	5.03308587236961	0.948087194137374	16.6501085723248	XP_010318641.1protein phosphatase 2C family protein isoform X3	lcl|NC_015439.3_cds_XP_025885364.1_7923	21.7417587820077	-5.47519896953849	0.971396927917857	-22.4205682062486	XP_025885364.1uncharacterized protein LOC101247179 isoform X2	lcl|NC_015441.3_cds_XP_004238177.1_15253	21.0276099454122	5.4281162513036	0.969145453762329	21.716924875637	XP_004238177.1patatin-like protein 2	lcl|NC_015440.3_cds_XP_004235520.1_12548	17.6869375585743	-5.18483072743048	0.95540767541026	-18.431229743916	XP_004235520.1uncharacterized protein LOC101243687 isoform X1	lcl|NC_015443.3_cds_XP_010322968.1_20558	1257.281106928	6.54703144063609	0.999979685532036	1257.29815296881	XP_010322968.1uncharacterized protein LOC104648101	lcl|NC_015449.3_cds_NP_001234367.2_35374	136.495901977672	-6.79162155768265	0.999059440133263	-136.664762759392	NP_001234367.2TCP transcription factor 3	lcl|NC_015440.3_cds_XP_004235966.1_11543	601.089841198587	6.61777051938686	0.999971457696228	601.126269662863	XP_004235966.1chaperone protein ClpB1	lcl|NC_015443.3_cds_XP_004241671.1_20145	50.6814145306541	-6.67754811542141	0.995372069317023	-51.1194231937506	XP_004241671.1AP2-like ethylene-responsive transcription factor At1g16060 isoform X2
lcl|NC_015438.3_cds_XP_025886129.1_1090	15.8482451198559	5.0310638747844	0.948087194137374	16.6276419582332	XP_010318661.1stromal processing peptidase, chloroplastic isoform X2	lcl|NC_015444.3_cds_XP_025887649.1_21773	21.5322745674352	-5.46154653853101	0.971396927917857	-22.2141247552082	XP_025887649.1nucleolin isoform X2	lcl|NC_015448.3_cds_XP_004250369.1_33148	20.9374123567508	5.42205886796922	0.966289787655597	21.6280826372646	XP_004250369.1probable ubiquitin-like-specific protease 2B isoform X3	lcl|NC_015446.3_cds_XP_010325838.1_27646	17.5623097213533	-5.17491048441039	0.95540767541026	-18.3088618234559	XP_010325838.1ultraviolet-B receptor UVR8 isoform X4	lcl|NC_015440.3_cds_XP_004235966.1_11543	600.632141893435	6.52242908589086	0.999910616340958	600.667555272195	XP_004235966.1chaperone protein ClpB1	lcl|NC_015448.3_cds_XP_004251270.1_34515	54.4212471637339	-6.77929248177996	0.995118433348231	-54.8418722274298	XP_004251270.1interactor of constitutive active ROPs 3 isoform X2	lcl|NC_015440.3_cds_XP_004235858.1_11943	48.2879587883038	6.60845321931559	0.994954128440367	48.7380612857427	XP_004235858.1uncharacterized protein LOC101246122	lcl|NC_015445.3_cds_XP_010325416.1_26622	15.3447436185373	-6.67301723673556	0.947208970438328	-16.732911156174	XP_010325416.1paramyosin isoform X2
lcl|NC_015438.3_cds_XP_010322358.1_1547	15.8148769131065	5.02811619800695	0.948087194137374	16.5949475527152	XP_010318696.1uncharacterized protein LOC101254582 isoform X2	lcl|NC_015446.3_cds_XP_010326805.1_29280	21.2545987885909	-5.44324850496058	0.971396927917857	-21.9405315330036	XP_010326805.1uncharacterized protein LOC101250340 isoform X2	lcl|NC_015441.3_cds_XP_004237807.1_14593	94.6150871951409	5.39998827427689	0.998701382607572	94.7690592878628	XP_004237807.1abscisic stress-ripening protein 3-like	lcl|NC_015439.3_cds_XP_010316466.1_7252	17.5047620055886	-5.1703066244002	0.95540767541026	-18.2523632295277	XP_010316466.1uncharacterized protein LOC101257625 isoform X1	lcl|NC_015439.3_cds_XP_010317082.1_5809	45.359527591637	6.51914958838625	0.992961036850445	45.8256047935238	XP_010317082.1uncharacterized protein LOC101254447 isoform X3	lcl|NC_015448.3_cds_XP_025884222.1_34514	54.4212471637339	-6.77929248177996	0.995118433348231	-54.8418722274298	XP_004251270.1interactor of constitutive active ROPs 3 isoform X2	lcl|NC_015440.3_cds_XP_004234474.1_9393	47.9214764687673	6.59757516558507	0.994717635066259	48.3735041630453	XP_004234474.1autophagy-related protein 8C isoform X1	lcl|NC_015439.3_cds_XP_004233199.1_6030	748.469338325925	-6.6540776007377	0.999985728848114	-748.498915939605	XP_004233199.1photosystem I reaction center subunit III, chloroplastic
lcl|NC_015443.3_cds_XP_025887323.1_19543	15.6793242403413	5.01607944706392	0.948087194137374	16.4621463258292	XP_010318698.1protein HEADING DATE REPRESSOR 1 isoform X4	lcl|NC_015443.3_cds_XP_004240495.1_18456	21.0940482440257	-5.43256182616333	0.971396927917857	-21.7823690014738	XP_004240495.1serine/threonine-protein kinase 19 isoform X1	lcl|NC_015443.3_cds_XP_019069996.1_20888	20.3323044804741	5.38075053477754	0.966289787655597	21.032239105816	XP_019069996.1nudix hydrolase 19, chloroplastic isoform X2	lcl|NC_015440.3_cds_XP_025886015.1_12451	17.4979446023301	-5.16976025247893	0.95540767541026	-18.2456703459841	XP_025886015.1nuclear transcription factor Y subunit A-3 isoform X2	lcl|NC_015440.3_cds_XP_025885954.1_11929	18.221174576015	6.51258714176299	0.961112013976354	19.3500644497292	XP_025885954.1uncharacterized protein LOC101248663	lcl|NW_020442679.1_cds_XP_004253341.1_37298	53.8056140970076	-6.76302944597849	0.994931540242961	-54.2289837231279	XP_004253341.1monothiol glutaredoxin-S1-like	lcl|NC_015440.3_cds_NP_001234692.2_10666	684.72966305777	6.56286076683545	0.999977573904179	684.761113537161	NP_001234692.2protein phosphatase 2C AHG3 homolog	lcl|NC_015442.3_cds_XP_004239164.1_16721	49.5116876079083	-6.64419338344577	0.995178389398573	-49.955505357265	XP_004239164.1uncharacterized protein LOC101253588 isoform X2
lcl|NC_015439.3_cds_XP_010316695.1_6733	15.5491180542044	5.00442211411747	0.948087194137374	16.3346047690128	XP_010318853.1DNAJ protein JJJ1 homolog isoform X2	lcl|NC_015443.3_cds_XP_004242398.1_21296	21.0741458954136	-5.43123154018536	0.971396927917857	-21.762764099817	XP_004242398.1probable serine/threonine-protein kinase PBL25 isoform X2	lcl|NC_015441.3_cds_XP_004236592.1_13546	362.770099217461	5.36671431227984	0.999920317009088	362.809793843491	XP_004236592.1zeatin O-xylosyltransferase	lcl|NC_015446.3_cds_XP_004246615.1_27275	17.3494665755104	-5.15780905539581	0.95540767541026	-18.0999167044127	XP_004246615.1probable xyloglucan endotransglucosylase/hydrolase protein 32	lcl|NC_015443.3_cds_XP_010322879.1_19554	44.1457541340908	6.4804510746918	0.992642099703409	44.6188732959391	XP_010322879.1casein kinase II subunit beta-3 isoform X2	lcl|NC_015438.3_cds_XP_004230369.1_3453	53.3241813479206	-6.75018256642289	0.994931540242961	-53.7497281956473	XP_004230369.1probable serine/threonine-protein kinase kinX isoform X1	lcl|NC_015439.3_cds_XP_025885040.1_5616	46.5948606751024	6.55749772620974	0.994464831804281	47.0540308343658	XP_025885040.1salicylic acid-binding protein 2 isoform X2	lcl|NC_015439.3_cds_XP_004233043.1_6431	599.554885808	-6.62737821765952	0.999971457696228	-599.591513647653	XP_004233043.1low-temperature-induced cysteine proteinase-like
lcl|NC_015445.3_cds_XP_010324484.1_24289	15.5001558287176	5.00001405076396	0.948087194137374	16.2866500920959	XP_010318988.1U3 small nucleolar ribonucleoprotein protein MPP10 isoform X2	lcl|NC_015443.3_cds_XP_025887107.1_20447	21.0083603635322	-5.42682564356454	0.971396927917857	-21.6979639996402	XP_025887107.1protein MICRORCHIDIA 6-like isoform X3	lcl|NC_015440.3_cds_XP_010317626.1_9239	12.956741724264	5.36604094235355	0.921947280010337	14.0239634734371	XP_010317626.1short-chain dehydrogenase TIC 32, chloroplastic-like isoform X2	lcl|NC_015440.3_cds_XP_004234107.1_8957	17.2426546079708	-5.14914997280364	0.95540767541026	-17.995079421114	XP_004234107.1protein NUCLEAR FUSION DEFECTIVE 6, chloroplastic/mitochondrial isoform X3	lcl|NC_015445.3_cds_XP_004245766.1_26367	34.255318803655	6.43496624464052	0.987896639986999	34.854492635953	XP_004245766.1putative glucuronosyltransferase PGSIP8	lcl|NC_015440.3_cds_XP_004235185.1_10466	826.163557226936	-6.74418561030389	0.999951245276886	-826.19108402924	XP_004235185.1ethylene-responsive transcription factor 5-like	lcl|NC_015448.3_cds_XP_010313098.1_33485	46.5232879385141	6.55530351279682	0.994464831804281	46.9828513902124	XP_010313097.1eukaryotic translation initiation factor 2D isoform X1	lcl|NC_015439.3_cds_XP_004233503.1_5476	170.576819420718	-6.61543568514478	0.999679918450561	-170.705053566063	XP_004233503.1uncharacterized protein LOC101260301
lcl|NC_015438.3_cds_XP_004230997.1_4564	15.4850613420868	4.99865237530574	0.948087194137374	16.2718668362711	XP_010319044.1zinc finger CCCH domain-containing protein 43 isoform X1	lcl|NW_020443335.1_cds_XP_004253426.1_37366	21.0063354755296	-5.42668981575849	0.971396927917857	-21.6959694982029	XP_004253426.11-aminocyclopropane-1-carboxylate synthase-like, partial	lcl|NC_015438.3_cds_NP_001234358.1_4042	521.557808830684	5.36481363896955	0.999956928113021	521.585399697542	NP_001234358.1PR1 protein precursor	lcl|NC_015441.3_cds_XP_004237493.1_14070	17.0878096223013	-5.13650391630947	0.95540767541026	-17.8431194069387	XP_004237493.1uncharacterized protein LOC101266328 isoform X2	lcl|NC_015442.3_cds_NP_001310244.1_16875	42.5543351524325	6.42808660516991	0.992000162515744	43.0370972263362	TMX00455.1hypothetical protein EJD97_000806	lcl|NC_015440.3_cds_XP_004234638.1_9624	61.7128396553259	-6.72522033196014	0.996197131597123	-62.0782020264551	XP_004234638.1uncharacterized protein At5g65660	lcl|NC_015443.3_cds_XP_004240874.1_18994	426.09550425059	6.53299549999953	0.999953109072375	426.145584011811	XP_004240874.1uncharacterized protein LOC101258159	lcl|NC_015439.3_cds_XP_010316607.1_6923	18.5408560462785	-6.60721517833981	0.961626911314985	-19.6829529121447	XP_010316607.1beta-glucosidase 18 isoform X2
lcl|NC_015443.3_cds_XP_004240384.1_18267	37.9472050813665	4.9932216758764	0.990674036351592	38.274307782006	XP_019068461.1uncharacterized protein LOC101246515 isoform X4	lcl|NC_015442.3_cds_XP_010321131.1_17120	20.9797647620684	-5.4249062884688	0.968668488386536	-21.6697978234776	XP_010321131.1protein root UVB sensitive 2, chloroplastic isoform X2	lcl|NC_015440.3_cds_NP_001340421.1_10842	485.927695026891	5.36305089974774	0.999950467329974	485.957289387761	NP_001340421.1aldo-keto reductase 4B	lcl|NC_015441.3_cds_XP_025886379.1_13137	17.0774043934848	-5.13565014232452	0.95540767541026	-17.8329089944118	XP_025886379.1mediator of RNA polymerase II transcription subunit 15a isoform X3	lcl|NC_015441.3_cds_XP_004236592.1_13546	367.234900316923	6.40432614013612	0.999833421362694	367.290739611129	XP_004236592.1zeatin O-xylosyltransferase	lcl|NC_015445.3_cds_XP_010325416.1_26622	15.7401762170479	-6.70945301610182	0.947084873847154	-17.1105203637703	XP_010325416.1paramyosin isoform X2	lcl|NC_015440.3_cds_XP_004235705.1_12233	381.92017996535	6.52247032013682	0.999932721712538	381.975871599034	XP_004235705.1coatomer subunit beta'-2 isoform X2	lcl|NC_015445.3_cds_XP_010325177.1_25750	48.0754958274343	-6.60215681687667	0.994954128440367	-48.5267119604068	XP_010325177.1probable plastid-lipid-associated protein 10, chloroplastic isoform X1
lcl|NC_015440.3_cds_XP_010318577.1_12214	15.3254681370611	4.98417627188867	0.948087194137374	16.1155821095402	XP_010318047.1metal-nicotianamine transporter YSL2 isoform X1	lcl|NC_015444.3_cds_XP_010324039.1_22435	20.9751819234163	-5.42459844785291	0.968668488386536	-21.6652838670731	XP_010324039.1uncharacterized protein LOC101262831 isoform X1	lcl|NC_015441.3_cds_XP_004237852.1_14687	22.9115448101092	5.32245167380587	0.971551018650127	23.5216363675157	XP_004237852.1laccase-14-like	lcl|NC_015447.3_cds_XP_010327129.1_29851	16.7387035779293	-5.10757937673785	0.950721454106904	-17.5006161194245	XP_010327129.1protein SAWADEE HOMEODOMAIN HOMOLOG 2 isoform X3	lcl|NC_015449.3_cds_XP_010314711.1_37047	41.8326086883539	6.40369749036598	0.991608093284037	42.319906559692	XP_010314711.1glyoxysomal fatty acid beta-oxidation multifunctional protein MFP-a isoform X2	lcl|NC_015440.3_cds_NP_001265995.1_11836	51.4069299078119	-6.69785525536306	0.994561816926015	-51.8414284869589	NP_001265995.1Hop-interacting protein THI116	lcl|NC_015444.3_cds_XP_004243253.1_23425	44.9226236734266	6.50533913539542	0.99386748216106	45.3912057007832	XP_004243253.1cytochrome P450 CYP72A219	lcl|NC_015449.3_cds_XP_004252001.1_35607	713.77110308373	-6.58784985347288	0.999981651376147	-713.801504175395	XP_004252001.1uncharacterized protein LOC101243677
lcl|NC_015447.3_cds_XP_025883533.1_31381	15.2264857011779	4.97512441167224	0.948087194137374	16.0186681631087	XP_019068670.1sister chromatid cohesion protein PDS5 homolog B-like isoform X2	lcl|NC_015444.3_cds_XP_004243993.1_24162	20.904034355422	-5.4198108445979	0.968668488386536	-21.5952078462765	XP_004243993.1NAC domain-containing protein 21/22 isoform X1	lcl|NC_015449.3_cds_XP_010314325.1_36242	19.3864530323507	5.31371407347408	0.963229530085713	20.1014954277083	XP_010314325.1uncharacterized protein LOC101258733 isoform X6	lcl|NC_015447.3_cds_XP_004248451.1_30162	34.284201081285	-5.09952546245585	0.987562992634707	-34.6613849077647	XP_004248451.1hydroquinone glucosyltransferase isoform X1	lcl|NC_015449.3_cds_XP_004251842.1_35303	41.5945681835713	6.39556217710529	0.991608093284037	42.0833852956126	XP_004251842.1histone H2B-like isoform X1	lcl|NC_015444.3_cds_XP_025888004.1_22685	34.9576052078639	-6.6935114722328	0.987896639986999	-35.5926573565081	XP_025888004.1uncharacterized protein LOC104648492	lcl|NC_015443.3_cds_XP_010322968.1_20558	1256.7215560757	6.48132464108403	0.999997961264016	1256.73826912147	XP_010322968.1uncharacterized protein LOC104648101	lcl|NC_015449.3_cds_XP_010313698.1_34821	47.4564921918064	-6.58365423065024	0.994717635066259	-47.9109919974502	XP_010313698.1zinc finger Ran-binding domain-containing protein 2-like isoform X2
lcl|NC_015447.3_cds_XP_010327728.1_31091	15.0635293541029	4.96009735343026	0.948087194137374	15.8591450701929	XP_025885593.1heterogeneous nuclear ribonucleoprotein F isoform X2	lcl|NC_015440.3_cds_XP_010319035.1_11079	20.7799529968398	-5.41142305910518	0.968668488386536	-21.4730050546142	XP_010319035.1uncharacterized protein LOC101254186 isoform X2	lcl|NC_015449.3_cds_XP_010314494.1_36350	19.2878855573002	5.306545555733	0.963229530085713	20.0045483579755	XP_010314494.1uncharacterized protein LOC101261498 isoform X2	lcl|NC_015442.3_cds_NP_001234032.2_18102	3202.00934026412	-5.09554398437268	1.0	-3202.01339467953	NP_001234032.2chlorophyll a-b binding protein 6A, chloroplastic	lcl|NC_015438.3_cds_XP_004230760.1_4198	66.8475226648515	6.39079866136495	0.996727339210986	67.1523163707548	XP_004230760.1scopoletin glucosyltransferase-like	lcl|NC_015449.3_cds_XP_004252001.1_35607	764.222325282742	-6.68547415316738	0.999947182383293	-764.251567237657	XP_004252001.1uncharacterized protein LOC101243677	lcl|NC_015447.3_cds_XP_004249407.1_31640	36.8349434052955	6.42895843421367	0.990426095820591	37.3917713169645	XP_004249407.1uncharacterized protein LOC101248826	lcl|NC_015448.3_cds_XP_004250403.1_33248	76.9461347671362	-6.54832148928624	0.998220183486239	-77.2242718964014	XP_004250403.1pectinesterase inhibitor 4
lcl|NC_015441.3_cds_XP_004236890.1_12985	15.0367208945202	4.95761014249375	0.948087194137374	15.8329047740664	XP_025885904.1DNA excision repair protein ERCC-1 isoform X2	lcl|NC_015443.3_cds_XP_010321784.1_18383	20.7799529968398	-5.41142305910518	0.968668488386536	-21.4730050546142	XP_010321784.1mediator of RNA polymerase II transcription subunit 19a-like isoform X2	lcl|NC_015445.3_cds_XP_010324569.1_24498	19.243118913773	5.30327801203728	0.963229530085713	19.9605206145172	XP_010324569.1haloacid dehalogenase-like hydrolase domain-containing protein Sgpp isoform X1	lcl|NC_015441.3_cds_XP_004236716.1_13316	16.5019418427837	-5.08762762518946	0.950721454106904	-17.2684116071863	XP_004236716.1monothiol glutaredoxin-S1-like	lcl|NC_015445.3_cds_XP_010325633.1_25901	40.6309292692629	6.36215176183902	0.991167269329216	41.126018386473	XP_010325633.1pectin acetylesterase 8-like isoform X2	lcl|NC_015441.3_cds_XP_025886240.1_13313	50.4869376799682	-6.672055785931	0.994324137650835	-50.9258991546695	XP_025886240.1monothiol glutaredoxin-S2-like	lcl|NC_015442.3_cds_XP_004240221.1_17750	42.5630335758985	6.42837804864121	0.993137614678899	43.0457416188793	XP_004240221.1transcription factor MYB24-like	lcl|NC_015442.3_cds_XP_010320871.1_16519	45.6256408889172	-6.52749705160704	0.994177370030581	-46.0902085510922	XP_010320871.1PLASMODESMATA CALLOSE-BINDING PROTEIN 3 isoform X1
lcl|NC_015446.3_cds_XP_025888477.1_29487	14.7136161819187	4.92729120834702	0.94164078996398	15.516723230137	XP_025886016.1putative lipid-transfer protein DIR1	lcl|NC_015438.3_cds_XP_004230469.1_3643	20.6040856167006	-5.3994504174391	0.968668488386536	-21.2998218046704	XP_004230469.140S ribosomal protein S12 isoform X2	lcl|NC_015438.3_cds_NP_001234805.1_1161	112.906815972932	5.27046328237132	0.999153637420855	113.029761020522	NP_001234805.1glucan endo-1,3-beta-glucosidase B precursor	lcl|NC_015448.3_cds_NP_001334807.1_32678	16.4747412958867	-5.08531768208282	0.950721454106904	-17.2417387955536	NP_001334807.1O-fucosyltransferase family protein isoform 2	lcl|NC_015448.3_cds_XP_019066383.1_32479	40.2303923628074	6.3480338070227	0.991167269329216	40.7281475503188	XP_019066383.1NAM-like protein isoform X1	lcl|NC_015447.3_cds_XP_010312213.1_31629	50.2805128310614	-6.66620305968557	0.994324137650835	-50.7204912612989	XP_010312213.1nuclear transcription factor Y subunit A-10-like isoform X2	lcl|NC_015446.3_cds_XP_010326026.1_27111	42.2213197340167	6.41688430989767	0.993137614678899	42.7061616670087	XP_010326026.1thioredoxin-like protein AAED1, chloroplastic isoform X2	lcl|NC_015440.3_cds_NP_001234532.1_10658	39.243156072493	-6.4869209446221	0.991940876656473	-39.7756890810432	NP_001234532.1wound/stress protein precursor
lcl|NC_015444.3_cds_XP_010324007.1_22512	14.6685521529439	4.92301148096978	0.94164078996398	15.4726359843885	NP_001234394.1phosphoenolpyruvate carboxylase kinase 1	lcl|NC_015442.3_cds_XP_019069639.1_16861	20.4904298268148	-5.39165980428375	0.968668488386536	-21.1879142421511	XP_019069639.1uncharacterized protein LOC101249549 isoform X4	lcl|NC_015438.3_cds_NP_001299819.1_1159	112.906815972932	5.27046328237132	0.999153637420855	113.029761020522	NP_001234805.1glucan endo-1,3-beta-glucosidase B precursor	lcl|NC_015441.3_cds_XP_010319280.1_13198	16.3163115911458	-5.07178940139073	0.950721454106904	-17.0864001963965	XP_010319280.1probable low-specificity L-threonine aldolase 1 isoform X1	lcl|NC_015443.3_cds_XP_025887550.1_21178	40.1831132346153	6.34635817910452	0.991167269329216	40.6811854714609	XP_025887550.1trans-cinnamate 4-monooxygenase isoform X1	lcl|NC_015444.3_cds_XP_004244255.1_23691	126.618323706906	-6.66406769434032	0.99895380489985	-126.793571195789	XP_004244255.1uncharacterized protein LOC101262936	lcl|NC_015449.3_cds_XP_010314711.1_37047	41.8350932013562	6.40378216006904	0.992744138634047	42.3223752773847	XP_010314711.1glyoxysomal fatty acid beta-oxidation multifunctional protein MFP-a isoform X2	lcl|NC_015443.3_cds_XP_004241410.1_20664	218.790381008098	-6.47905882684913	0.999816513761468	-218.886292455582	XP_004241410.1tetrapyrrole-binding protein, chloroplastic
lcl|NC_015438.3_cds_XP_025887153.1_2046	14.4098543823133	4.89819426243894	0.941638719827765	15.2195995463765	NP_001305416.1GDSL-motif esterase/acyltransferase/lipase precursor	lcl|NC_015442.3_cds_XP_010321476.1_17563	20.6594465284395	-5.38615669119486	0.968668488386536	-21.3500214230233	XP_010321476.1DNA-directed RNA polymerase III subunit RPC4 isoform X2	lcl|NC_015449.3_cds_XP_004251773.1_35176	18.7106498156225	5.26383441503189	0.959488736701555	19.4369845725033	XP_004251773.1homeobox protein knotted-1-like LET12 isoform X1	lcl|NC_015441.3_cds_XP_010319281.1_13199	16.3163115911458	-5.07178940139073	0.950721454106904	-17.0864001963965	XP_010319280.1probable low-specificity L-threonine aldolase 1 isoform X1	lcl|NC_015445.3_cds_XP_010325302.1_26270	40.0978724259332	6.34333221833273	0.991167269329216	40.5965175442248	XP_010325302.1bax inhibitor isoform X1	lcl|NC_015446.3_cds_XP_004247071.1_28203	49.9125756526754	-6.65571176053032	0.994108804290416	-50.3543812127932	XP_004247071.1ethylene-responsive transcription factor-like protein At4g13040 isoform X1	lcl|NC_015439.3_cds_XP_010317203.1_5460	41.1457059520434	6.38009584327382	0.992744138634047	41.6374199640345	XP_010317203.1uncharacterized protein LOC104645968 isoform X4	lcl|NC_015444.3_cds_XP_004243289.1_23363	169.757680389489	-6.47379351063649	0.999671763506626	-169.881076208147	XP_004243289.1protein CONSERVED ONLY IN THE GREEN LINEAGE 160, chloroplastic
lcl|NC_015448.3_cds_XP_010313279.1_33885	14.3989460630481	4.89713837434042	0.941638719827765	15.2089319803859	NP_001333892.1inositol-3-phosphate synthase	lcl|NC_015443.3_cds_XP_010322720.1_19961	20.3173453229955	-5.37971419937784	0.968668488386536	-21.0175128366996	XP_010322720.1protein WVD2-like 6 isoform X5	lcl|NC_015438.3_cds_XP_025887096.1_2007	18.5969472062898	5.25527012569527	0.959488736701555	19.3252246943614	XP_025887096.1uncharacterized protein LOC112941618 isoform X2	lcl|NC_015441.3_cds_XP_010319282.1_13200	16.3163115911458	-5.07178940139073	0.950721454106904	-17.0864001963965	XP_010319280.1probable low-specificity L-threonine aldolase 1 isoform X1	lcl|NC_015441.3_cds_XP_004237817.1_14623	366.556675643949	6.34313047177777	0.999833421362694	366.611554323271	XP_004237817.1ethylene-responsive transcription factor ABR1-like	lcl|NC_015449.3_cds_XP_004251826.1_35276	536.727758363905	-6.65561486447427	0.999896396213383	-536.769022771962	XP_004251826.1chlorophyll a-b binding protein 8, chloroplastic-like	lcl|NC_015441.3_cds_XP_004238547.1_15016	35.4595053783276	6.36307049855722	0.989853211009174	36.0258960727593	XP_004238547.1protein DOG1-like 4	lcl|NC_015444.3_cds_XP_010323690.1_23364	169.757680389489	-6.47379351063649	0.999671763506626	-169.881076208147	XP_004243289.1protein CONSERVED ONLY IN THE GREEN LINEAGE 160, chloroplastic
lcl|NC_015448.3_cds_XP_004250239.1_32876	14.3755358223205	4.89486973065464	0.941638719827765	15.1860389785783	XP_004236625.1B3 domain-containing protein At1g49475 isoform X2	lcl|NC_015439.3_cds_XP_010316771.1_6562	20.1285258642835	-5.36656882332092	0.968668488386536	-20.8316493443167	XP_010316771.1protein NUCLEAR FUSION DEFECTIVE 6, chloroplastic/mitochondrial isoform X1	lcl|NC_015439.3_cds_XP_010316577.1_6985	18.5223784744168	5.24962574059755	0.959488736701555	19.2519369094614	NP_001352691.1WRKY transcription factor 6 isoform 1	lcl|NC_015439.3_cds_XP_004231938.1_8442	16.1096021268458	-5.0539456096987	0.950721454106904	-16.8837687413405	XP_004231938.1uncharacterized protein LOC101265979 isoform X1	lcl|NC_015439.3_cds_XP_004233326.1_5795	39.9261859080029	6.33721819087448	0.990716288140414	40.4259898525585	XP_004233326.1LOB domain-containing protein 25	lcl|NC_015449.3_cds_XP_025884358.1_36538	78.712971423135	-6.64460187175186	0.997598829886645	-78.9929275586958	TMW84866.1hypothetical protein EJD97_024229	lcl|NC_015443.3_cds_NP_001274695.1_20959	34.0634618594958	6.36307049855722	0.989117227319062	34.6526781075133	NP_001274695.1aquaporin TIP1-3-like	lcl|NC_015440.3_cds_NP_001265995.1_11836	43.7253093502371	-6.46680032930094	0.993494393476045	-44.2009296765687	NP_001265995.1Hop-interacting protein THI116
lcl|NC_015444.3_cds_XP_004243665.2_22658	14.3242913583657	4.88989123654182	0.941638719827765	15.1359294139659	XP_004236637.1protein PHR1-LIKE 3 isoform X1	lcl|NC_015439.3_cds_XP_010316365.1_7536	83.7449098739811	-5.36652788444593	0.998169999585973	-83.9166821992847	XP_010316365.1maf-like protein DDB_G0281937 isoform X2	lcl|NC_015441.3_cds_NP_001234155.2_13577	17.8441699107415	5.24051006026969	0.95540767541026	18.5977779719837	NP_001234155.2glucan endo-1,3-beta-D-glucosidase precursor	lcl|NC_015438.3_cds_XP_004231448.1_4590	16.0653102404935	-5.05009331781913	0.950721454106904	-16.840357348999	XP_004231448.1pentatricopeptide repeat-containing protein MRL1, chloroplastic isoform X1	lcl|NC_015439.3_cds_XP_010317090.1_5796	39.9261859080029	6.33721819087448	0.990716288140414	40.4259898525585	XP_004233326.1LOB domain-containing protein 25	lcl|NC_015445.3_cds_XP_004244887.1_25148	49.4172816447241	-6.64146746609758	0.994108804290416	-49.861576542035	XP_004244887.1secoisolariciresinol dehydrogenase-like isoform X1	lcl|NC_015445.3_cds_NP_001234117.2_25958	720.966242873689	6.35901987809313	0.999983690112131	720.994286036452	NP_001234117.2alternative oxidase 1a	lcl|NC_015444.3_cds_XP_004244177.1_23821	62.7507053189529	-6.46585932909427	0.997206931702345	-63.0829482101915	XP_004244177.1calcium-binding protein PBP1
lcl|NC_015442.3_cds_XP_004240027.1_17532	14.1626557828072	4.87407453107905	0.941638719827765	14.9778977615951	XP_004236682.1pre-mRNA splicing factor SR-like 1 isoform X1	lcl|NC_015441.3_cds_XP_004237232.1_13826	20.0809764385495	-5.36323952559521	0.968668488386536	-20.7848491198393	XP_004237232.1proteasome subunit beta type-7-A isoform X1	lcl|NC_015443.3_cds_NP_001234606.2_19431	97.2778183844376	5.23675792540858	0.99878967997588	97.4186716353952	XP_010322323.1amino acid transporter isoform X1	lcl|NC_015447.3_cds_XP_010327090.1_29967	15.9021709601995	-5.03581487474472	0.945102726450446	-16.6804817886089	XP_010327090.1transcription factor GTE4 isoform X1	lcl|NC_015449.3_cds_NP_001332991.1_36403	184.683181097873	6.32581863015727	0.99942306910982	184.791486172311	NP_001332991.1ethylene response factor D.2 isoform 3	lcl|NC_015446.3_cds_XP_004246615.1_27275	49.2407943613171	-6.63635764249007	0.994108804290416	-49.6859846646169	XP_004246615.1probable xyloglucan endotransglucosylase/hydrolase protein 32	lcl|NC_015441.3_cds_XP_010320399.1_15429	40.3149281188592	6.35102501139845	0.992377166156983	40.8121176603738	XP_010320399.1protein HYPER-SENSITIVITY-RELATED 4-like isoform X2	lcl|NC_015445.3_cds_XP_004245109.3_25392	12.774250725644	-6.46585932909427	0.92415494393476	-14.3174305818206	XP_004245109.3homeobox protein ATH1
lcl|NC_015440.3_cds_XP_004236096.1_11427	14.1025429557752	4.86814772359706	0.941638719827765	14.9191346960287	XP_004236714.1monothiol glutaredoxin-S1	lcl|NC_015444.3_cds_XP_019070369.1_23573	20.0000594315106	-5.35755618712644	0.968668488386536	-20.7052115556005	XP_019070369.1ubiquitin carboxyl-terminal hydrolase 15 isoform X2	lcl|NC_015446.3_cds_XP_025888741.1_28088	18.3176743014624	5.23401642959147	0.959488736701555	19.0507774067016	XP_025888741.1sister chromatid cohesion protein SCC4 isoform X2	lcl|NC_015446.3_cds_XP_010325966.1_27265	15.6522094426617	-5.01365961794591	0.945102726450446	-16.4355846626024	XP_010325966.1protein PTST homolog 3, chloroplastic isoform X2	lcl|NC_015442.3_cds_XP_004239757.1_17969	39.5021481276628	6.32200557013521	0.990716288140414	40.0048429709283	XP_004239757.1serine/arginine-rich splicing factor RS2Z32 isoform X2	lcl|NC_015447.3_cds_XP_010327743.1_31150	48.7205082477203	-6.62118764993414	0.993830496079308	-49.1683643190601	NP_001352837.1peptidyl-prolyl cis-trans isomerase FKBP15-1	lcl|NC_015443.3_cds_XP_025887550.1_21178	40.1855009382542	6.34644284880757	0.992377166156983	40.6835571514046	XP_025887550.1trans-cinnamate 4-monooxygenase isoform X1	lcl|NC_015439.3_cds_XP_004231827.1_8626	44.239119456918	-6.45521208489476	0.99386748216106	-44.7075995037134	XP_004231827.1zinc finger protein CONSTANS-LIKE 16
lcl|NC_015445.3_cds_XP_010325080.1_25505	14.0568428029313	4.86362558184802	0.941638719827765	14.874464137801	XP_004236715.1monothiol glutaredoxin-S1	lcl|NC_015446.3_cds_XP_010326839.1_29378	19.782455200113	-5.34216039666806	0.965644019376475	-20.4910763857881	XP_010326839.1uncharacterized protein	lcl|NC_015438.3_cds_NP_001308644.1_4148	18.1912314306621	5.22428971589045	0.959488736701555	18.9265449567391	NP_001308644.1uncharacterized protein LOC101248148 isoform 1	lcl|NC_015443.3_cds_XP_004241965.1_19583	15.6462198539507	-5.01312453619626	0.945102726450446	-16.4297173844705	XP_004241965.1AP-2 complex subunit mu isoform X2	lcl|NC_015440.3_cds_XP_010318616.1_12119	39.1944392959116	6.31086501253	0.990716288140414	39.6992580400096	XP_010318616.1anamorsin homolog isoform X1	lcl|NC_015443.3_cds_XP_004241410.1_20664	232.130904056087	-6.56360214963837	0.999646528257425	-232.223679867224	XP_004241410.1tetrapyrrole-binding protein, chloroplastic	lcl|NC_015442.3_cds_XP_004239757.1_17969	39.5044958652633	6.32209023983826	0.991940876656473	40.0071745886818	XP_004239757.1serine/arginine-rich splicing factor RS2Z32 isoform X2	lcl|NC_015440.3_cds_XP_004235372.1_10839	77.7108356198308	-6.43367892334512	0.99826503567788	-77.9767029132488	XP_004235372.1zinc-finger homeodomain protein 9-like
lcl|NC_015445.3_cds_XP_004245064.1_25293	13.7196752455623	4.82981661139413	0.934068231689645	14.5449859863594	XP_004236716.1monothiol glutaredoxin-S1-like	lcl|NC_015438.3_cds_XP_004230521.1_3769	19.6139281750952	-5.33012295700333	0.965644019376475	-20.3252648001094	XP_004230521.1uncharacterized protein LOC101262665 isoform X1	lcl|NC_015448.3_cds_XP_004250304.1_33001	17.9121006147069	5.2025823263301	0.95540767541026	18.6523513609846	XP_004250304.1protein C2-DOMAIN ABA-RELATED 11 isoform X2	lcl|NC_015442.3_cds_XP_019069596.1_16656	15.6153375135588	-5.01036249886275	0.945102726450446	-16.3994663947449	XP_019069596.1uncharacterized protein LOC101245650 isoform X2	lcl|NW_020443628.1_cds_XP_025884657.1_37386	68.4118162815752	6.30613626429557	0.996893917848292	68.7018483123115	YP_173427.1hypothetical protein NitaMp087	lcl|NC_015444.3_cds_NP_001309000.1_22764	46.4284456505928	-6.55239077154763	0.993229187827571	-46.8885315440046	NP_001309000.12-alkenal reductase (NADP(+)-dependent)-like	lcl|NC_015439.3_cds_XP_019067864.1_6763	20.4042554686346	6.32204323029716	0.968222222222222	21.3612235566002	XP_019067864.1heat stress transcription factor A-1b-like isoform X2	lcl|NC_015446.3_cds_XP_004246615.1_27275	42.5595970338429	-6.42826291323141	0.993137614678899	-43.042326421381	XP_004246615.1probable xyloglucan endotransglucosylase/hydrolase protein 32
lcl|NC_015443.3_cds_XP_010323134.1_21122	13.5761495514949	4.81518084202548	0.934068231689645	14.4047840381578	XP_004236717.1monothiol glutaredoxin-S1-like	lcl|NC_015438.3_cds_XP_010314981.1_3770	19.6139281750952	-5.33012295700333	0.965644019376475	-20.3252648001094	XP_004230521.1uncharacterized protein LOC101262665 isoform X1	lcl|NC_015448.3_cds_XP_004250305.1_33002	17.9121006147069	5.2025823263301	0.95540767541026	18.6523513609846	XP_004250304.1protein C2-DOMAIN ABA-RELATED 11 isoform X2	lcl|NC_015440.3_cds_XP_010318641.1_12054	15.499335637769	-4.99994009425027	0.945102726450446	-16.2858468050731	XP_010318641.1protein phosphatase 2C family protein isoform X3	lcl|NC_015439.3_cds_XP_004233495.1_5493	38.7200548469617	6.2935196479438	0.990240929590054	39.2281918638978	XP_004233495.1ubiquitin receptor RAD23d isoform X1	lcl|NC_015443.3_cds_XP_004242350.1_21393	645.361422969137	-6.54635777844915	0.999922805021736	-645.394624285726	XP_004242350.1photosystem II reaction center W protein, chloroplastic	lcl|NC_015445.3_cds_XP_004246018.1_25931	18.1960027122889	6.32204323029716	0.961626911314985	19.2629890025243	XP_004246018.1abscisic acid 8'-hydroxylase 1	lcl|NC_015449.3_cds_NP_001295874.1_34761	732.607799092175	-6.42668873181359	0.999983690112131	-732.635987116888	NP_001295874.1chlorophyll a-b binding protein 5, chloroplastic
lcl|NC_015442.3_cds_XP_010321576.1_17212	13.5403627306013	4.81150830281472	0.934068231689645	14.3698307235789	XP_004236718.1monothiol glutaredoxin-S1-like	lcl|NC_015438.3_cds_XP_004228703.1_56	19.0860263901262	-5.29175282844256	0.965644019376475	-19.806035730603	XP_004228703.1probable peroxygenase 5 isoform X1	lcl|NC_015442.3_cds_XP_004239704.1_18049	17.8796363625431	5.20003631836167	0.95540767541026	18.6204665400481	XP_004239704.1vacuolar protein-sorting-associated protein 33 homolog isoform X2	lcl|NC_015441.3_cds_XP_025886196.1_12803	15.492694153486	-4.9993410927715	0.945102726450446	-16.2793422316546	XP_025886196.1methylketone synthase IIa isoform X1	lcl|NC_015445.3_cds_XP_004245705.1_26467	38.7200548469617	6.2935196479438	0.990240929590054	39.2281918638978	XP_004245705.1IRK-interacting protein isoform X1	lcl|NC_015448.3_cds_XP_025883935.1_33576	44.7215940539746	-6.49893994264312	0.992642099703409	-45.1913398242028	XP_025883935.1D-ribulose kinase isoform X3	lcl|NC_015448.3_cds_XP_004250904.1_33805	39.0402976733457	6.30525182711389	0.991940876656473	39.5461887294688	XP_004250904.1uncharacterized protein LOC101264177 isoform X1	lcl|NC_015446.3_cds_XP_004247609.1_28976	41.8960169351679	-6.42279060720238	0.992744138634047	-42.3854748022934	XP_004247609.1cyprosin
lcl|NC_015438.3_cds_XP_004230355.1_3427	13.4251849298258	4.79962458191917	0.934068231689645	14.2573485097119	XP_004236719.1monothiol glutaredoxin-S1-like	lcl|NC_015439.3_cds_NP_001265956.1_7798	19.0127596683825	-5.28634592605506	0.965644019376475	-19.7339930945968	NP_001265956.1Hop-interacting protein THI034	lcl|NC_015442.3_cds_XP_004239796.1_17903	17.7891237204061	5.19291404834962	0.95540767541026	18.5315751908321	XP_004239796.1GATA transcription factor 17-like isoform X2	lcl|NC_015445.3_cds_XP_025888472.1_25339	15.4893244328469	-4.99903707948603	0.945102726450446	-16.276041997613	XP_025888472.1heat shock factor protein HSF30 isoform X2	lcl|NC_015438.3_cds_XP_004229404.1_1581	38.5243738890652	6.28630358053355	0.990240929590054	39.0338954788159	XP_004229404.1phospholipase A1 PLIP2, chloroplastic isoform X1	lcl|NC_015439.3_cds_XP_004232118.1_8063	34.7381266826296	-6.48706059476538	0.987896639986999	-35.3386389180254	XP_004232118.1protein NSP-INTERACTING KINASE 1	lcl|NC_015442.3_cds_XP_019069608.1_16749	38.8805822369127	6.29941253634767	0.991490316004077	39.3875903475247	XP_019069608.1two-component response regulator ORR26 isoform X2	lcl|NC_015440.3_cds_XP_004235185.1_10466	657.022186196962	-6.41707695600799	0.999977573904179	-657.053522958134	XP_004235185.1ethylene-responsive transcription factor 5-like
lcl|NC_015442.3_cds_XP_010320968.1_16745	13.3552575942474	4.79236162826091	0.934068231689645	14.1890674600106	XP_004236720.1monothiol glutaredoxin-S1-like	lcl|NC_015439.3_cds_XP_010315859.1_7799	19.0127596683825	-5.28634592605506	0.965644019376475	-19.7339930945968	NP_001265956.1Hop-interacting protein THI034	lcl|NC_015448.3_cds_XP_004250107.1_32618	17.7588593725391	5.19052473814051	0.95540767541026	18.50185486028	XP_004250107.1tRNA (cytosine(34)-C(5))-methyltransferase isoform X1	lcl|NC_015446.3_cds_XP_004246978.1_27998	15.0320417644099	-4.95717558654243	0.945102726450446	-15.8283249083021	XP_004246978.1probable serine/threonine-protein kinase PBL11 isoform X2	lcl|NC_035963.1_cds_YP_009430459.1_37497	38.3790108917707	6.28091961116416	0.990240929590054	38.8895670867209	YP_009430459.1SecY-independent transporter protein	lcl|NC_015445.3_cds_XP_004244436.1_24320	15.4473797375949	-6.48706059476538	0.947084873847154	-16.75420830471	NP_001362844.1abscisic acid 8'-hydroxylase CYP707A2	lcl|NC_015439.3_cds_XP_004231820.1_8634	38.790569477514	6.29611117325742	0.991490316004077	39.2982098357655	XP_004231820.1protein NOI4	lcl|NC_015438.3_cds_NP_001333664.1_2309	41.8883730526662	-6.40559668893089	0.992744138634047	-42.3753167060799	NP_001333664.1alpha amylase inhibitor/lipid-transfer/seed storage superfamily protein precursor
lcl|NC_015447.3_cds_XP_010327090.1_29967	13.3432720772974	4.79111308206365	0.934068231689645	14.1773648571907	XP_004236721.1monothiol glutaredoxin-S1-like	lcl|NC_015449.3_cds_XP_010313672.1_34728	18.8454118153089	-5.27391953535524	0.962054403179729	-19.5694602315441	XP_010313672.1probable beta-1,3-galactosyltransferase 2 isoform X2	lcl|NC_015445.3_cds_XP_004245229.1_25658	17.6882273447653	5.18493303724254	0.95540767541026	18.4324962281508	XP_004245229.1uncharacterized protein LOC101249111 isoform X1	lcl|NC_015443.3_cds_XP_010322717.1_19957	15.0266787081887	-4.95667735257956	0.945102726450446	-15.823075661094	XP_010322717.1protein WVD2-like 6 isoform X1	lcl|NC_015444.3_cds_XP_010323839.1_22994	38.3293710707995	6.27907643462443	0.990240929590054	38.8402817646178	XP_010323839.1mitogen-activated protein kinase kinase kinase 18-like	lcl|NC_015438.3_cds_NP_001234780.1_2066	46.0574659730026	-6.47218731828385	0.993229187827571	-46.509992265504	NP_001234780.1subtilisin-like protease	lcl|NC_015445.3_cds_XP_004245705.1_26467	38.7223566832822	6.29360431764685	0.991490316004077	39.2304774686013	XP_004245705.1IRK-interacting protein isoform X1	lcl|NC_015447.3_cds_XP_010312305.1_31909	41.8167811488475	-6.40315798705556	0.992744138634047	-42.3041796736186	XP_010312305.1acyl-coenzyme A oxidase 4, peroxisomal isoform X1
lcl|NC_015444.3_cds_XP_004242555.1_21471	13.2331134135523	4.77958682868262	0.934068231689645	14.0698166608117	XP_004236844.2uncharacterized protein LOC101265224 isoform X3	lcl|NC_015445.3_cds_XP_010325632.1_25902	18.7734065604132	-5.26853968434459	0.962054403179729	-19.49867442387	XP_010325632.1pectin acetylesterase 8-like isoform X1	lcl|NC_015440.3_cds_XP_010317660.1_9389	17.550006389262	5.17392744267876	0.95540767541026	18.2967824888761	XP_010317660.1peroxisomal membrane protein PMP22 isoform X2	lcl|NC_015447.3_cds_XP_004248823.1_30528	15.0109358055318	-4.95521382454135	0.945102726450446	-15.807667057625	XP_004248823.1histone acetyltransferase GCN5 isoform X1	lcl|NC_015445.3_cds_XP_010325044.1_25398	37.7209613218428	6.25629215988022	0.989714784869784	38.2362670070411	XP_004245114.1ferrochelatase-2, chloroplastic-like isoform X1	lcl|NC_015440.3_cds_XP_004236346.1_11018	50.0254013652224	-6.46844491659803	0.994324137650835	-50.4418631831801	XP_004236346.1malate synthase, glyoxysomal	lcl|NC_015438.3_cds_XP_004229404.1_1581	38.5266642408139	6.2863882502366	0.991490316004077	39.0361695707599	XP_004229404.1phospholipase A1 PLIP2, chloroplastic isoform X1	lcl|NC_015445.3_cds_XP_004244527.1_24466	23.64833911837	-6.40076430087239	0.975600407747197	-24.4992597172394	XP_004244527.1uncharacterized protein LOC101252203
lcl|NC_015447.3_cds_XP_010326971.1_30232	12.8914832814693	4.74324386169622	0.924752618722312	13.7364006758656	XP_004236890.1pyruvate dehydrogenase E1 component subunit beta-3, chloroplastic-like isoform X1	lcl|NC_015440.3_cds_XP_010317390.1_8802	18.7347401230017	-5.26564243266905	0.962054403179729	-19.4606648834292	XP_010317390.1protoporphyrinogen oxidase-like protein isoform X1	lcl|NC_015438.3_cds_XP_010312792.1_3144	17.5458334597997	5.17359387156955	0.95540767541026	18.2926855695649	XP_010312792.1vacuole membrane protein KMS1-like isoform X2	lcl|NC_015438.3_cds_XP_025884215.1_4185	14.9233169993427	-4.94704116519089	0.93849765258216	-15.7219148500735	XP_025884215.1phosphatidylinositol 3,4,5-trisphosphate 3-phosphatase and protein-tyrosine-phosphatase PTEN2A isoform X1	lcl|NC_015444.3_cds_XP_010323154.1_21559	37.5700229050387	6.2505835327932	0.989714784869784	38.0864334847142	XP_010323154.1translation initiation factor eIF(iso)4G isoform X1	lcl|NC_015444.3_cds_XP_004243289.1_23363	168.557081127852	-6.46375322127331	0.999345874131557	-168.680970189429	XP_004243289.1protein CONSERVED ONLY IN THE GREEN LINEAGE 160, chloroplastic	lcl|NC_015443.3_cds_XP_004241459.1_20571	38.4578953152712	6.28384383338975	0.991490316004077	38.9678894142702	XP_004241459.1CASP-like protein 1F1	lcl|NC_015440.3_cds_XP_004236294.1_11090	37.024119731468	-6.37274992470279	0.990954128440367	-37.5685690903031	XP_004236294.1protein SIEVE ELEMENT OCCLUSION B-like
lcl|NC_015444.3_cds_XP_025887973.1_24152	12.8681775326327	4.7407308928656	0.924752618722312	13.71366188915	XP_004238405.1putative tRNA pseudouridine synthase Pus10 isoform X2	lcl|NC_015440.3_cds_XP_019068287.1_8801	18.7347401230017	-5.26564243266905	0.962054403179729	-19.4606648834292	XP_010317390.1protoporphyrinogen oxidase-like protein isoform X1	lcl|NC_015447.3_cds_XP_004249135.1_31175	17.4917205561947	5.16926125363891	0.95540767541026	18.2395600255153	XP_004249135.1transcription factor-like protein DPB isoform X1	lcl|NC_015439.3_cds_XP_010317248.1_5346	14.7994624512684	-4.93540905940574	0.93849765258216	-15.600716375544	XP_010317248.1la-related protein 1C isoform X1	lcl|NC_015445.3_cds_XP_004245210.1_25621	278.259579838934	6.2495527359292	0.999758257831227	278.329751700279	NP_001352689.1WRKY transcription factor 46	lcl|NC_015444.3_cds_XP_010323690.1_23364	168.557081127852	-6.46375322127331	0.999345874131557	-168.680970189429	XP_004243289.1protein CONSERVED ONLY IN THE GREEN LINEAGE 160, chloroplastic	lcl|NC_015442.3_cds_XP_010321447.1_17693	37.9012767527143	6.26308237286995	0.990954128440367	38.415270144764	XP_010321447.1LIM domain-containing protein WLIM2b isoform X2	lcl|NC_015438.3_cds_XP_004230515.1_3731	40.8302723254282	-6.36912696455797	0.992377166156983	-41.3240476775846	XP_004230515.1basic blue protein
lcl|NC_015448.3_cds_XP_010312982.1_33396	12.7977751106827	4.73311297931359	0.924752618722312	13.6449773271543	XP_010319296.1protein IN2-1 homolog B isoform X2	lcl|NC_015439.3_cds_XP_025885402.1_8175	18.6923626712005	-5.26246041998018	0.962054403179729	-19.419009035055	XP_025885402.1serine/threonine-protein kinase SAPK10 isoform X2	lcl|NC_015439.3_cds_XP_004231858.1_8568	151.967546003773	5.14864920207547	0.999599431451092	152.054738916664	XP_004231858.1uncharacterized acetyltransferase At3g50280	lcl|NC_015438.3_cds_XP_025887427.1_2259	14.7663667896536	-4.93228485392978	0.93849765258216	-15.5683339521893	XP_025887427.1uncharacterized protein LOC101263350 isoform X2	lcl|NC_015438.3_cds_XP_010326870.1_2679	37.4363500718047	6.24550897588736	0.989714784869784	37.9537440717856	XP_010326870.1mitochondrial adenine nucleotide transporter ADNT1 isoform X1	lcl|NC_015442.3_cds_XP_004239090.1_16580	22.4152425181193	-6.44958588934671	0.97263031731199	-23.3246705290806	XP_004239090.1probable protein S-acyltransferase 22	lcl|NC_015438.3_cds_XP_004229249.1_1285	18.8171211474981	6.25096013223568	0.961626911314985	19.8282261146685	XP_004229249.1UDP-glucuronic acid decarboxylase 4-like	lcl|NC_015443.3_cds_XP_004242350.1_21393	568.753574553786	-6.36604809541629	0.999967380224261	-568.789200966459	XP_004242350.1photosystem II reaction center W protein, chloroplastic
lcl|NC_015440.3_cds_XP_004234214.1_9171	12.7895411942055	4.73221939301008	0.924752618722312	13.6369448316644	XP_010319387.1uncharacterized protein LOC104646728	lcl|NC_015446.3_cds_XP_019071048.1_27506	18.6711288259818	-5.2608633825298	0.962054403179729	-19.3981374148667	XP_019071048.1NAC domain-containing protein 90-like isoform X2	lcl|NC_015439.3_cds_XP_004231820.1_8634	38.1931165006642	5.1436485210171	0.990102080372141	38.5379198730429	XP_004231820.1protein NOI4	lcl|NC_015439.3_cds_XP_004233386.1_5691	77.5209938565581	-4.92351690600001	0.997984235689366	-77.6771878174808	XP_004233386.1protein CHLORORESPIRATORY REDUCTION 7, chloroplastic	lcl|NC_015445.3_cds_XP_025888369.1_25149	37.3996706624675	6.24411340672201	0.989714784869784	37.9173353216841	XP_025888369.1secoisolariciresinol dehydrogenase-like isoform X2	lcl|NC_015443.3_cds_XP_004241187.1_21063	21.7600277368204	-6.44958588934671	0.970334782432048	-22.6957257044416	XP_004241187.1peroxidase 47	lcl|NC_015443.3_cds_NP_001234635.1_20965	37.0327540611813	6.23007825041016	0.990954128440367	37.5531456520246	NP_001234635.1auxin-regulated protein	lcl|NC_015444.3_cds_XP_004243392.1_23187	26.6998510931765	-6.35567641134385	0.980819571865443	-27.4458862317017	XP_004243392.1fasciclin-like arabinogalactan protein 9
lcl|NC_015439.3_cds_XP_004233235.1_5954	12.7827469502412	4.73148163025256	0.924752618722312	13.6303168712733	XP_010319474.1ureide permease 1-like isoform X5	lcl|NC_015440.3_cds_XP_004236314.1_11063	18.4850561050238	-5.24679235733238	0.962054403179729	-19.2152577200213	XP_004236314.1zinc finger CCCH domain-containing protein 43 isoform X2	lcl|NC_015445.3_cds_XP_004245957.1_26099	11.5503376514106	5.1436485210171	0.91094025929276	12.6438688687187	XP_004245957.1binding partner of ACD11 1 isoform X2	lcl|NC_015442.3_cds_XP_004239673.1_18100	785.106799106202	-4.91824765619799	0.999984924839557	-785.122203967505	XP_004239673.1chlorophyll a-b binding protein 6A, chloroplastic	lcl|NC_015440.3_cds_XP_010318784.1_11707	39.9253866663977	6.2412851199456	0.990716288140414	40.4102727089267	XP_010318784.1O-fucosyltransferase 13 isoform X2	lcl|NC_015445.3_cds_XP_025888175.1_26136	35.3212002016847	-6.42405079723958	0.988609677812538	-35.9006352636413	XP_025888175.1glycine-rich cell wall structural protein 1.8-like	lcl|NC_015443.3_cds_XP_004242521.1_21103	36.6857175412186	6.21667670576302	0.990426095820591	37.2087212999594	XP_004242521.1zinc finger CCCH domain-containing protein 66 isoform X1	lcl|NC_015444.3_cds_NP_001309000.1_22764	40.2108917410878	-6.34734291784785	0.992377166156983	-40.7087776373872	NP_001309000.12-alkenal reductase (NADP(+)-dependent)-like
lcl|NC_015441.3_cds_XP_004236844.2_13081	12.6472416376567	4.71668824093709	0.924752618722312	13.4981431687278	XP_010320154.1phosphatidylinositol transfer protein 3 isoform X1	lcl|NC_015439.3_cds_XP_004232278.1_7801	18.2116828075661	-5.2258674059491	0.962054403179729	-18.9466377182855	XP_004232278.1uncharacterized protein LOC101245603 isoform X1	lcl|NC_015449.3_cds_NP_001311102.1_34869	17.0799152761891	5.13585621252929	0.95540767541026	17.8353728550197	NP_001311102.1fe-S cluster assembly factor HCF101 isoform 1	lcl|NC_015444.3_cds_XP_004244187.1_23810	326.158148096324	-4.91163391448409	0.99989662747125	-326.195128285714	XP_004244187.1chlorophyll a-b binding protein 13, chloroplastic-like	lcl|NC_015442.3_cds_XP_019069291.1_17039	14.4786378832396	6.2329698517336	0.940779262991102	15.7632759325782	XP_019069291.1mei2-like protein isoform X3	lcl|NC_015444.3_cds_XP_004243560.1_22854	42.0630088458865	-6.41152823570779	0.992000162515744	-42.5488473109014	XP_004243560.1glucan endo-1,3-beta-glucosidase 12-like	lcl|NC_015438.3_cds_XP_004230760.1_4198	66.7463649249791	6.21406054942415	0.997549439347605	67.0350041337389	XP_004230760.1scopoletin glucosyltransferase-like	lcl|NC_015440.3_cds_XP_004234971.1_10296	20.2964473646642	-6.33259279823081	0.968222222222222	-21.2614088708813	XP_004234971.1soluble starch synthase 1, chloroplastic/amyloplastic isoform X1
lcl|NC_015440.3_cds_XP_004235379.1_10854	12.6170676404555	4.71337333211408	0.924752618722312	13.4687150096702	XP_010320356.1uncharacterized protein LOC101262306 isoform X2	lcl|NC_015446.3_cds_XP_004246477.1_27522	18.1563971479144	-5.22159850022516	0.962054403179729	-18.8923224694675	XP_004246477.1mRNA-decapping enzyme-like protein isoform X2	lcl|NC_015440.3_cds_XP_010317624.1_9247	16.8486006015024	5.11674738958159	0.950721454106904	17.6084197495896	XP_010317624.1SKP1-like protein 21 isoform X2	lcl|NC_015443.3_cds_XP_010322933.1_19434	14.4121793552169	-4.89841921201244	0.93849765258216	-15.2218732271542	XP_010322933.1aspartic proteinase Asp1 isoform X2	lcl|NC_015443.3_cds_NP_001234635.1_20965	37.030551382306	6.22999358070711	0.989714784869784	37.5509594510347	NP_001234635.1auxin-regulated protein	lcl|NC_015448.3_cds_XP_004250105.1_32609	42.0549644291702	-6.41125554030183	0.992000162515744	-42.5408536672905	XP_004250105.1uncharacterized protein LOC101259307 isoform X2	lcl|NC_015449.3_cds_XP_004251588.1_34848	36.6077600620966	6.21364901306545	0.990426095820591	37.131355090026	XP_004251588.1deSI-like protein At4g17486 isoform X1	lcl|NC_015440.3_cds_XP_010318023.1_10297	20.2964473646642	-6.33259279823081	0.968222222222222	-21.2614088708813	XP_004234971.1soluble starch synthase 1, chloroplastic/amyloplastic isoform X1
lcl|NC_015447.3_cds_XP_004248060.1_30199	12.5915182293912	4.71056051188031	0.924752618722312	13.4437982600594	XP_019069075.1proteasome subunit beta type-7-B isoform X2	lcl|NC_015444.3_cds_XP_010324400.3_23626	17.9879024263325	-5.20850964570896	0.958168757504244	-18.7268044905878	XP_010324400.3B-box zinc finger protein 22 isoform X1	lcl|NC_015445.3_cds_XP_004244493.1_24424	259.951214464123	5.11009596130607	0.999851401989921	260.001436500083	XP_004244493.1cytoplasmic 60S subunit biogenesis factor REI1 homolog 1	lcl|NC_015438.3_cds_XP_004228472.1_496	14.352810220106	-4.89266401628656	0.93849765258216	-15.1638162212105	XP_004228472.1histone deacetylase 14 isoform X1	lcl|NC_015439.3_cds_XP_025885402.1_8175	36.7989844664556	6.22106444587315	0.989200828830293	37.3211320916468	XP_025885402.1serine/threonine-protein kinase SAPK10 isoform X2	lcl|NC_015440.3_cds_NP_001234303.1_12391	57.2085666312786	-6.40553070926878	0.995624263600536	-57.5660570099501	NP_001234303.1beta-galactosidase precursor	lcl|NC_015444.3_cds_XP_019070211.1_23005	36.1331162954065	6.1950765279212	0.990426095820591	36.6603473306538	XP_019070211.1(-)-germacrene D synthase	lcl|NC_015438.3_cds_XP_019069630.1_554	39.7257009581425	-6.33004565592371	0.991940876656473	-40.2268665772247	XP_019069630.1protein phosphatase inhibitor 2 isoform X1
lcl|NC_015447.3_cds_XP_010327131.1_29849	12.5168777576746	4.70231153849871	0.924752618722312	13.371012026233	-	lcl|NC_015440.3_cds_XP_025885698.1_10218	17.9545046922355	-5.20590111192659	0.958168757504244	-18.6940002442138	XP_025885698.1uncharacterized protein LOC101246515 isoform X6	lcl|NC_015443.3_cds_XP_019069920.1_18252	25.7237851658499	5.08920073699472	0.977475556704139	26.2223776076889	XP_019069920.1pumilio homolog 2 isoform X2	lcl|NC_015444.3_cds_XP_010323775.1_23136	14.2967892674839	-4.88721225652542	0.93849765258216	-15.109037924341	XP_010323775.1uncharacterized protein LOC101263728 isoform X2	lcl|NC_015449.3_cds_XP_004251588.1_34848	36.6055823247777	6.2135643433624	0.989200828830293	37.1291938935547	XP_004251588.1deSI-like protein At4g17486 isoform X1	lcl|NC_015446.3_cds_XP_004247654.1_29062	4736.88967287201	-6.39401442348477	1.0	-4736.89398829887	XP_004247654.1wound-induced proteinase inhibitor 1	lcl|NC_015444.3_cds_XP_004244198.1_23789	35.0892839470236	6.15337100114134	0.989853211009174	35.6247361055845	XP_004244198.1uncharacterized protein LOC101246267	lcl|NC_015442.3_cds_XP_010320548.1_15969	39.5815228185075	-6.32486541681803	0.991940876656473	-40.0836733742417	XP_010320548.1LOV/LOV protein isoform X2
lcl|NC_015438.3_cds_XP_010325251.1_2194	12.4577510294379	4.69574343809229	0.924750548586097	13.3133604753964	XP_025886405.1heavy metal-associated isoprenylated plant protein 7-like isoform X2	lcl|NC_015442.3_cds_XP_010321424.1_17753	17.9470180777559	-5.20531572135622	0.958168757504244	-18.6866468271409	XP_010321424.1uncharacterized protein LOC101244488 isoform X2	lcl|NC_015441.3_cds_XP_010319867.1_13900	16.3494947072745	5.0746334225414	0.950721454106904	17.1189334234459	XP_010319867.1uncharacterized protein At5g03900, chloroplastic isoform X3	lcl|NC_015441.3_cds_XP_004237550.1_13901	14.178014266594	-4.87558489947768	0.93849765258216	-14.9929122139683	XP_004237550.1uncharacterized protein At5g03900, chloroplastic isoform X4	lcl|NC_015440.3_cds_XP_004234612.1_9547	49.3753018330528	6.20773256023457	0.994108804290416	49.7640068186281	XP_004234612.1late embryogenesis abundant protein At3g53040-like isoform X1	lcl|NC_015438.3_cds_XP_004230105.1_2930	41.4010088288719	-6.38891307425088	0.991608093284037	-41.8910699591054	XP_004230105.1annexin D3 isoform X2	lcl|NC_015447.3_cds_XP_004248060.1_30199	34.735748013775	6.13896793601437	0.989117227319062	35.2740572857147	XP_004248060.1uncharacterized protein At1g01500 isoform X2	lcl|NC_015446.3_cds_XP_004247197.1_28473	39.57403304502	-6.32459580458759	0.991940876656473	-40.0762348972523	XP_004247197.1chlorophyllase-2, chloroplastic isoform X1
lcl|NC_015443.3_cds_XP_010321812.1_18435	12.3951027569345	4.68875136443397	0.924750548586097	13.2522813776515	XP_025886617.1protein TIC 20-I, chloroplastic isoform X1	lcl|NC_015440.3_cds_XP_010318902.1_11425	17.8955333651797	-5.20128360170351	0.958168757504244	-18.6360796716908	XP_010318902.1probable acyl-activating enzyme 17, peroxisomal isoform X3	lcl|NC_015439.3_cds_XP_010316366.1_7534	25.4784240365249	5.06118636082513	0.977475556704139	25.9762525927812	XP_010316366.1uncharacterized protein LOC104645737	lcl|NC_015442.3_cds_XP_004239046.1_16493	13.7325092372112	-4.83111813095751	0.93091915406814	-14.5575242519241	XP_004239046.1magnesium transporter MRS2-5 isoform X1	lcl|NC_015444.3_cds_XP_019070211.1_23005	36.1309664134323	6.19499185821815	0.989200828830293	36.6582140603161	XP_019070211.1(-)-germacrene D synthase	lcl|NC_015442.3_cds_XP_004238926.1_16253	416.174219473203	-6.38340881274223	0.999867955958233	-416.223171942889	XP_004238926.1zinc finger protein CONSTANS-LIKE 16-like	lcl|NC_015440.3_cds_XP_004235967.1_11545	34.421648363146	6.12604975320209	0.989117227319062	34.9625279637325	XP_004235967.1protein LEO1 homolog isoform X1	lcl|NC_015448.3_cds_NP_001234661.1_33307	1698.9459456498	-6.31832426943226	1.0	-1698.95769442958	NP_001234661.1proteinase inhibitor type-2 TR8 precursor
lcl|NC_015440.3_cds_XP_010317426.1_8925	12.314086404535	4.67965871853197	0.924750548586097	13.1733036744882	NP_001296993.1carbonic anh isoform 1	lcl|NC_015446.3_cds_XP_010326573.2_28799	17.8447870662412	-5.19729825375233	0.958168757504244	-18.5862404637933	XP_010326573.2U1 small nuclear ribonucleoprotein A isoform X1	lcl|NC_015447.3_cds_XP_010326992.1_30183	16.0528615685461	5.0490087387407	0.950721454106904	16.8281565770819	XP_010326992.1BTB/POZ domain-containing protein POB1 isoform X1	lcl|NC_015445.3_cds_XP_004245103.1_25369	13.6730849654976	-4.8250819096017	0.93091915406814	-14.4994712975364	XP_004245103.1uncharacterized protein ycf36 isoform X2	lcl|NC_015446.3_cds_XP_010326805.1_29280	36.0132561691449	6.19034842565983	0.989200828830293	36.5414153192719	XP_010326805.1uncharacterized protein LOC101250340 isoform X2	lcl|NC_015442.3_cds_XP_004238937.1_16270	36.2386543729887	-6.37957616809897	0.989200828830293	-36.7959109528424	XP_004238937.1alpha-xylosidase 1	lcl|NC_015448.3_cds_NP_001316341.1_32538	10.4084190827119	6.12144939923927	0.900238532110092	12.0750706229325	NP_001316341.1endoribonuclease Dicer 2b	lcl|NC_015446.3_cds_XP_004246656.1_27202	29.2637266529984	-6.30913382540682	0.984680937818552	-29.9361130951949	XP_004246656.1cytokinin riboside 5'-monophosphate phosphoribohydrolase LOG3
lcl|NC_015447.3_cds_XP_010327032.1_30094	12.3041549289259	4.67854013344714	0.924750548586097	13.1636228408173	XP_004238720.1uncharacterized protein LOC101267602 isoform X1	lcl|NC_015438.3_cds_XP_004230478.1_3665	17.8272322460821	-5.19591702335397	0.958168757504244	-18.5690000611054	XP_004230478.1RING finger protein isoform X1	lcl|NC_015443.3_cds_XP_004241450.1_20583	16.0330511484641	5.04728109117842	0.950721454106904	16.8087410457367	XP_004241450.1protein DEK isoform X4	lcl|NC_015443.3_cds_XP_004240377.1_18261	92.5441598268933	-4.82423270448057	0.998645389154499	-92.669815685867	NP_001353020.14-methylsterol oxidase	lcl|NC_015445.3_cds_NP_001304843.1_25622	104.098704724719	6.18204591657092	0.998584081582903	104.282107847314	NP_001304843.1WRKY transcription factor 45	lcl|NC_015438.3_cds_XP_004230718.1_4139	14.2154778982181	-6.37158337734544	0.940779262991102	-15.5780899538163	XP_004230718.1uncharacterized protein LOC101246097	lcl|NC_015445.3_cds_XP_004245766.1_26367	34.1579048139419	6.11511253628964	0.989117227319062	34.7009663065714	XP_004245766.1putative glucuronosyltransferase PGSIP8	lcl|NC_015449.3_cds_XP_004251702.1_35034	51.4759529076838	-6.30913382540682	0.995539245667686	-51.8611501741041	XP_004251702.1ethylene-responsive transcription factor ERF017
lcl|NC_015442.3_cds_XP_025886953.1_17055	12.2949466190166	4.67750222330101	0.924750548586097	13.1546470653322	XP_004238818.1expansin-A1	lcl|NC_015444.3_cds_XP_025887581.1_22651	17.7612556365175	-5.19071406274491	0.958168757504244	-18.504208015122	XP_025887581.1starch synthase VI isoform X1	lcl|NC_015441.3_cds_XP_004238436.1_15656	15.6797647633867	5.0161187275525	0.945102726450446	16.4625778699463	XP_004238436.1probable serine/threonine-protein kinase PIX13 isoform X1	lcl|NW_020445591.1_cds_XP_004253534.2_37478	85.7164927643713	-4.82069234677532	0.998419261747857	-85.8519435221287	TMW98625.1hypothetical protein EJD97_003785	lcl|NC_015444.3_cds_XP_004244198.1_23789	35.0871953242753	6.15328633143829	0.988609677812538	35.6226642518567	XP_004244198.1uncharacterized protein LOC101246267	lcl|NC_015440.3_cds_XP_004234971.1_10296	20.8582245796284	-6.37158337734544	0.9676471783204	-21.8096906752177	XP_004234971.1soluble starch synthase 1, chloroplastic/amyloplastic isoform X1	lcl|NC_015439.3_cds_NP_001293109.1_8436	173.967485143234	6.10541928942033	0.999706422018349	174.07458755304	NP_001293109.1phytosulfokines 3 precursor	lcl|NC_015438.3_cds_XP_004229438.1_1648	11.4173055615146	-6.28528708345245	0.913213047910296	-13.0330234407219	XP_004229438.1heavy metal-associated isoprenylated plant protein 33
lcl|NC_015442.3_cds_XP_010321447.1_17693	12.2836635973067	4.6762294441793	0.924750548586097	13.1436491579168	XP_004238999.1uncharacterized protein LOC101250888	lcl|NC_015439.3_cds_XP_004233930.1_5681	17.7333653660558	-5.1885089617403	0.958168757504244	-18.4768198684754	XP_004233930.1ras GTPase-activating protein-binding protein 2-like isoform X1	lcl|NC_015448.3_cds_XP_025884091.1_33132	15.5947155373386	5.00851517331851	0.945102726450446	16.3792666786969	XP_025884091.1F-box protein CPR1 isoform X3	lcl|NC_015440.3_cds_XP_025885950.1_11907	13.6262556086412	-4.82030720169675	0.93091915406814	-14.453726281854	XP_025885950.1ubiquitin receptor RAD23b isoform X2	lcl|NC_015440.3_cds_XP_010317565.1_9376	233.420169921822	6.1381916269815	0.999648559704221	233.500863216352	XP_010317565.1uncharacterized protein LOC101263880	lcl|NC_015440.3_cds_XP_010318023.1_10297	20.8582245796284	-6.37158337734544	0.9676471783204	-21.8096906752177	XP_004234971.1soluble starch synthase 1, chloroplastic/amyloplastic isoform X1	lcl|NC_015444.3_cds_XP_004244189.1_23803	39.6684100738694	6.10541928942033	0.991940876656473	40.1355067550952	XP_004244189.1uncharacterized protein LOC101243730	lcl|NC_015439.3_cds_NP_001234475.2_8407	21.2917319930948	-6.28528708345245	0.970929663608563	-22.2000604726021	NP_001234475.2xyloglucan endotransglucosylase-hydrolase XTH7
lcl|NC_015443.3_cds_XP_010321786.1_18384	12.2331352826929	4.6705157929849	0.924750548586097	13.0944002007418	XP_004239059.1PLASMODESMATA CALLOSE-BINDING PROTEIN 3 isoform X2	lcl|NC_015440.3_cds_XP_004234358.1_9352	17.5278671567912	-5.17215681920433	0.958168757504244	-18.2750467366998	XP_004234358.1protein COFACTOR ASSEMBLY OF COMPLEX C SUBUNIT B CCB2, chloroplastic isoform X2	lcl|NC_015443.3_cds_XP_004241013.1_19279	15.5661217722267	5.00594981137848	0.945102726450446	16.3512592952907	XP_004241013.1uncharacterized protein LOC101250224 isoform X1	lcl|NC_015440.3_cds_XP_004236121.1_11380	280.899572640831	-4.81054778936977	0.999870784339062	-280.940761157642	XP_004236121.1uncharacterized protein LOC101250679	lcl|NC_015446.3_cds_NP_001296142.1_29092	502.751135216231	6.1381916269815	0.999890301872994	502.788605039592	NP_001296142.11-aminocyclopropane-1-carboxylate oxidase homolog isoform 1	lcl|NC_015441.3_cds_NP_001309987.1_13374	18.7548742018507	-6.37158337734544	0.961112013976354	-19.8076344135717	NP_001309987.1glutamine synthetase cytosolic isozyme 1-1	lcl|NC_015440.3_cds_XP_004236118.1_11383	52.7925702645418	6.10380643845202	0.995732925586137	53.1442558342355	XP_004236118.1U-box domain-containing protein 19-like	lcl|NC_015439.3_cds_XP_004233007.1_6306	16.5416080576275	-6.28528708345245	0.952666666666667	-17.6954692182372	XP_004233007.1GDSL esterase/lipase At1g29670-like
lcl|NC_015443.3_cds_XP_010321787.1_18385	12.2331352826929	4.6705157929849	0.924750548586097	13.0944002007418	XP_004239607.1chlorophyll(ide) b reductase NOL, chloroplastic isoform X2	lcl|NC_015445.3_cds_XP_010325147.1_25659	17.472933274358	-5.16775397813832	0.958168757504244	-18.2211162772408	XP_010325147.1uncharacterized protein LOC101249111 isoform X2	lcl|NC_015443.3_cds_XP_004240580.1_18609	15.5522127572547	5.00470027783496	0.945102726450446	16.3376358913362	XP_004240580.1E3 SUMO-protein ligase SIZ1-like isoform X1	lcl|NC_015439.3_cds_XP_004233557.1_5366	13.51327569175	-4.80872232916105	0.93091915406814	-14.343375835563	XP_004233557.1ferredoxin--NADP reductase, leaf-type isozyme, chloroplastic-like isoform X1	lcl|NC_015448.3_cds_XP_025883838.1_33682	63.7193361418048	6.1337319787908	0.996381993255597	64.0138771387889	XP_025883838.1uncharacterized protein LOC101264997, partial	lcl|NC_015441.3_cds_XP_004236613.1_13497	18.0471430998941	-6.37158337734544	0.961112013976354	-19.1388727150404	XP_004236613.1uncharacterized protein LOC101245049	lcl|NC_015441.3_cds_XP_004237334.1_13666	706.48975226823	6.10169460135946	0.999981651376147	706.516100833543	XP_004237334.1putative methyltransferase DDB_G0268948	lcl|NC_015444.3_cds_NP_001308121.1_23329	23.7824629054946	-6.28528708345245	0.975600407747197	-24.5989913527494	NP_001308121.1methylketone synthase Id
lcl|NC_015448.3_cds_XP_010313063.1_33580	12.2126640041033	4.66819448107478	0.924750548586097	13.0744484315881	XP_004239687.1putative F-box protein PP2-B12	lcl|NC_015447.3_cds_XP_004248187.1_29968	17.463596685644	-5.16700433143873	0.958168757504244	-18.2119505534125	XP_010327090.1transcription factor GTE4 isoform X1	lcl|NC_015445.3_cds_XP_025888238.1_24392	15.4150297179425	4.99231794579071	0.945102726450446	16.2032829907063	XP_025888238.1B3 domain-containing protein REM10-like isoform X2	lcl|NC_015447.3_cds_NP_001266252.1_29980	21.1973083646131	-4.79886598432214	0.969145453762329	-21.733729469191	NP_001266252.1transcription factor GLK2	lcl|NC_015440.3_cds_XP_004235967.1_11545	34.4195989218229	6.12596508349904	0.987896639986999	34.9604953932779	XP_004235967.1protein LEO1 homolog isoform X1	lcl|NC_015447.3_cds_NP_001307609.1_30102	49.2315447798582	-6.37158337734544	0.994108804290416	-49.6421401245519	NP_001307609.1squamosa promoter binding-like protein 3	lcl|NC_015439.3_cds_NP_001234653.1_6877	173.949962669071	6.08804418931273	0.999706422018349	174.056467258825	NP_001234653.1phosphosulfolactate synthase-related protein	lcl|NC_015440.3_cds_XP_004234724.1_9692	38.0973360869716	-6.27042937381238	0.991490316004077	-38.6099119586621	XP_004234724.1cyclin-dependent kinase inhibitor 1-like isoform X2
lcl|NC_015444.3_cds_XP_019070538.1_22656	12.051233350083	4.64975723281811	0.924750548586097	12.9171385214488	XP_004239963.1amino acid transporter AVT6C	lcl|NC_015440.3_cds_XP_025885632.1_9822	33.070643115499	-5.15398324906583	0.988165031259057	-33.4698517983625	XP_025885632.1uncharacterized protein LOC101264102 isoform X3	lcl|NC_015446.3_cds_XP_010326041.1_27065	15.3829429644789	4.98940635037081	0.945102726450446	16.1718616732129	XP_010326041.1uncharacterized protein LOC101268134 isoform X3	lcl|NC_015440.3_cds_XP_010318893.1_11457	13.3984127762438	-4.79684822887276	0.93091915406814	-14.2312057765129	XP_010318893.1uncharacterized protein LOC101265016 isoform X4	lcl|NC_015442.3_cds_XP_004239014.1_16408	34.3754514177898	6.12413998577877	0.987896639986999	34.916711625556	XP_004239014.1enoyl-CoA delta isomerase 1, peroxisomal-like	lcl|NC_015443.3_cds_XP_004240400.1_18300	40.7927593982906	-6.3678169250559	0.991167269329216	-41.286781319423	XP_004240400.1vacuolar cation/proton exchanger 3-like	lcl|NC_015438.3_cds_XP_004230933.1_4473	28.387470415308	6.08103513079337	0.983535168195719	29.0314909166224	XP_004230933.1embryogenic cell protein 40	lcl|NC_015439.3_cds_XP_004232917.1_6554	181.570561021011	-6.26835668750257	0.99973496432212	-181.678729974222	XP_004232917.1homeobox protein 2
lcl|NC_015449.3_cds_XP_019067196.1_35877	11.9681125994202	4.64017118398891	0.913753985012214	12.8361562708281	XP_004240027.1mitochondrial uncoupling protein 5-like isoform X1	lcl|NC_015447.3_cds_XP_004249601.1_31958	17.1905633347223	-5.14490808453642	0.958168757504244	-17.9439557222878	XP_004249601.1myb-related protein 2 isoform X2	lcl|NC_015444.3_cds_XP_004244181.1_23814	15.2352465430365	4.9759278781395	0.945102726450446	16.0272454113472	XP_004244181.1ubiquitin carboxyl-terminal hydrolase 14 isoform X2	lcl|NC_015440.3_cds_XP_025885566.1_12378	13.3984127762438	-4.79684822887276	0.93091915406814	-14.2312057765129	XP_025885566.1RNA-binding family protein isoform X1	lcl|NC_015448.3_cds_XP_004249992.2_32396	13.9128027496055	6.10212237227397	0.933382765205379	15.1921683046114	XP_004249992.2uncharacterized protein LOC101250467	lcl|NC_015445.3_cds_XP_004244642.1_24675	40.6817573568974	-6.36393349056867	0.991167269329216	-41.1765106719578	XP_004244642.1mitochondrial pyruvate carrier 1 isoform X2	lcl|NC_015439.3_cds_XP_010316379.1_7508	23.65622534609	6.08103513079337	0.975600407747197	24.4253144480667	XP_010316379.1syntaxin-112	lcl|NC_015447.3_cds_NP_001244911.1_31779	56.0719384878325	-6.26103953720577	0.996454638124363	-56.4204121029768	NP_001244911.1cytokinin riboside 5'-monophosphate phosphoribohydrolase LOG6
lcl|NC_015440.3_cds_XP_010318531.1_12313	27.3444242003591	4.63065159649169	0.982347948495011	27.7337424279032	XP_010320968.1probable LRR receptor-like serine/threonine-protein kinase At1g67720 isoform X2	lcl|NC_015441.3_cds_XP_010319368.1_12986	17.1899364765906	-5.14485696230113	0.958168757504244	-17.9433405259934	XP_010319368.1pyruvate dehydrogenase E1 component subunit beta-3, chloroplastic-like isoform X2	lcl|NC_015446.3_cds_XP_004247834.1_29323	15.0355689813295	4.95750317519555	0.945102726450446	15.8317772951868	XP_004247834.1ubiquinone biosynthesis monooxygenase COQ6, mitochondrial isoform X1	lcl|NC_015439.3_cds_XP_004233554.1_5376	22.3676028341485	-4.78116398258868	0.971551018650127	-22.8728919372827	XP_004233554.1auxin-responsive protein SAUR50	lcl|NC_035963.1_cds_YP_009430472.1_37510	239.815847905167	6.0929623729885	0.999676999959371	239.893236872057	CAA38535.1cytochrome oxidase subunit I, partial	lcl|NC_015441.3_cds_XP_019069078.1_13855	40.5859412625351	-6.36057291359866	0.991167269329216	-41.0813280695154	XP_019069078.1probable receptor-like protein kinase At1g80640 isoform X2	lcl|NC_015440.3_cds_XP_004235492.2_10921	319.359042172215	6.08103513079337	0.999916411824669	319.416932559025	XP_004235492.2kunitz trypsin inhibitor 2-like	lcl|NC_015444.3_cds_XP_004242632.1_21601	48.8502255498053	-6.25614073779293	0.994954128440367	-49.2492013457875	XP_004242632.1probable LRR receptor-like serine/threonine-protein kinase At4g30520
lcl|NC_015442.3_cds_NP_001296993.1_15787	177.253860712374	4.61976328034895	0.999588042893222	177.314052884165	XP_010321037.1cytochrome P450 97B2, chloroplastic isoform X2	lcl|NC_015440.3_cds_XP_004235747.1_11994	17.176365450826	-5.14374975846786	0.958168757504244	-17.9300220768985	XP_004235747.1stromal processing peptidase, chloroplastic isoform X1	lcl|NC_015448.3_cds_XP_004249992.2_32396	13.669148473023	4.95557617286453	0.93091915406814	14.5397164753172	XP_004249992.2uncharacterized protein LOC101250467	lcl|NC_015441.3_cds_XP_004236721.1_13310	21.0646356787612	-4.78116398258868	0.969145453762329	-21.6004260445794	XP_004236721.1monothiol glutaredoxin-S1-like	lcl|NC_015439.3_cds_XP_004231484.1_4917	33.1194989003422	6.07122631620805	0.987203916629424	33.6713676050199	XP_004231484.1nucleolin-like isoform X1	lcl|NC_015445.3_cds_XP_004245884.1_26155	40.4816516360184	-6.3569062236747	0.991167269329216	-40.9777302435914	XP_015085006.1protein LOL1 isoform X1	lcl|NC_015448.3_cds_XP_010313530.1_34536	33.1951349469325	6.07446839862056	0.988362895005097	33.7463501799957	XP_010313530.1probable serine/threonine-protein kinase PBL7 isoform X1	lcl|NC_015443.3_cds_XP_004242511.1_21121	37.3796342700031	-6.24335049645923	0.990954128440367	-37.8974469269478	XP_004242511.16-phosphofructo-2-kinase/fructose-2,6-bisphosphatase isoform X1
lcl|NC_015440.3_cds_XP_019068670.1_11793	11.7517462202545	4.61491548360581	0.913753985012214	12.6254102565458	XP_010321447.1LIM domain-containing protein WLIM2b isoform X2	lcl|NC_015446.3_cds_XP_004246756.1_27009	16.9206164331812	-5.12272376987804	0.953506810748147	-17.6790712228136	XP_004246756.1putative F-box protein At3g16210 isoform X4	lcl|NC_015441.3_cds_XP_010320154.1_14743	14.8535115323296	4.94049674988986	0.93849765258216	15.6536038335177	XP_010320154.1phosphatidylinositol transfer protein 3 isoform X1	lcl|NC_015443.3_cds_XP_004242511.1_21121	13.064850869614	-4.76180128177356	0.93091915406814	-13.9055772872741	XP_004242511.16-phosphofructo-2-kinase/fructose-2,6-bisphosphatase isoform X1	lcl|NC_015447.3_cds_XP_004249462.1_31730	273.167952676418	6.06512816479177	0.999748100597245	273.235276179854	XP_004249462.1cytochrome P450 76A2-like	lcl|NC_015445.3_cds_XP_010325552.1_26156	40.4816516360184	-6.3569062236747	0.991167269329216	-40.9777302435914	XP_015085006.1protein LOL1 isoform X1	lcl|NC_015445.3_cds_XP_004245210.1_25621	277.792910523146	6.0728146239884	0.999891946992864	277.859281317681	NP_001352689.1WRKY transcription factor 46	lcl|NC_015449.3_cds_XP_004251826.1_35276	401.208151994673	-6.24051721333243	0.99994495412844	-401.256682538834	XP_004251826.1chlorophyll a-b binding protein 8, chloroplastic-like
lcl|NC_015439.3_cds_XP_004233959.1_5526	92.2853903141841	4.60989303632489	0.998523992878731	92.4004565965324	XP_010321474.1iron-sulfur assembly protein IscA, chloroplastic isoform X2	lcl|NC_015439.3_cds_XP_010317010.1_5976	16.910870633778	-5.12191644191019	0.953506810748147	-17.669509716749	XP_010317010.1protein PHLOEM PROTEIN 2-LIKE A9 isoform X2	lcl|NC_015439.3_cds_XP_010316023.1_8459	14.820493227959	4.93739083902204	0.93849765258216	15.6212946908135	XP_010316023.1uncharacterized protein LOC101262370 isoform X2	lcl|NC_015439.3_cds_XP_010316022.1_8461	13.0420432178786	-4.7593735234541	0.93091915406814	-13.8833183221004	XP_010316022.1uncharacterized protein LOC101262370 isoform X1	lcl|NC_015443.3_cds_XP_004240727.1_18813	32.7517856311197	6.05535991074903	0.986377117783285	33.3068588383163	XP_004240727.1SKP1-like protein 21 isoform X1	lcl|NC_015445.3_cds_XP_019070801.1_26153	40.4816516360184	-6.3569062236747	0.991167269329216	-40.9777302435914	XP_015085006.1protein LOL1 isoform X1	lcl|NC_015439.3_cds_XP_004231484.1_4917	33.1214720384204	6.07131098591111	0.988362895005097	33.6733236714095	XP_004231484.1nucleolin-like isoform X1	lcl|NC_015439.3_cds_XP_004232344.1_7669	179.104286348674	-6.2363774829715	0.999726809378185	-179.212828203168	NP_001352901.1delta(7)-sterol-C5(6)-desaturase
lcl|NC_015446.3_cds_XP_010325768.1_27859	11.646354854919	4.60245151803975	0.913753985012214	12.5227848892569	XP_010321576.1probable serine/threonine-protein kinase WNK11 isoform X2	lcl|NC_015448.3_cds_XP_010313216.1_33729	16.6452791743008	-5.09973949056367	0.953506810748147	-17.4089822121234	XP_010313216.1zinc finger CCCH domain-containing protein 19 isoform X1	lcl|NC_015447.3_cds_XP_010327131.1_29849	14.6895336126476	4.92500566814736	0.93849765258216	15.4931623172413	XP_010327131.1protein SAWADEE HOMEODOMAIN HOMOLOG 2 isoform X4	lcl|NC_015439.3_cds_XP_025885491.1_8460	13.0420432178786	-4.7593735234541	0.93091915406814	-13.8833183221004	XP_010316022.1uncharacterized protein LOC101262370 isoform X1	lcl|NC_015448.3_cds_XP_010313413.1_34221	32.6070028199537	6.04906450421755	0.986377117783285	33.1633504681999	XP_010313413.1serine/threonine-protein phosphatase 6 regulatory subunit 3-like isoform X2	lcl|NC_015445.3_cds_XP_025888176.1_26154	40.4816516360184	-6.3569062236747	0.991167269329216	-40.9777302435914	XP_015085006.1protein LOL1 isoform X1	lcl|NC_035963.1_cds_YP_009430468.1_37506	225.628170221652	6.06691402254871	0.999836901121305	225.709722084202	YP_009430468.1NADH dehydrogenase subunit 6	lcl|NC_015445.3_cds_XP_004245981.1_26097	36.8678842618074	-6.223726976738	0.990426095820591	-37.389512800022	XP_004245981.1uncharacterized protein LOC101268496
lcl|NC_015442.3_cds_XP_010321037.1_16912	11.6357744064391	4.60119426737989	0.913753985012214	12.5124831557814	XP_019069374.1DNA-directed RNA polymerase III subunit RPC4 isoform X1	lcl|NC_015447.3_cds_XP_025883483.1_29786	16.6449858268378	-5.09971480653569	0.953506810748147	-17.4086945025648	XP_025883483.1gluconokinase isoform X1	lcl|NC_015448.3_cds_XP_010313372.1_34111	22.9756621300441	4.91232297491064	0.971551018650127	23.4949349291242	XP_010313372.1actin-related protein 2/3 complex subunit 2A isoform X2	lcl|NC_015439.3_cds_XP_004231841.1_8608	13.0053985332138	-4.75546430810764	0.93091915406814	-13.8475568889752	XP_004231841.1uncharacterized protein LOC101260885 isoform X1	lcl|NC_015443.3_cds_XP_025887542.1_21088	32.5654536688465	6.04725279084575	0.986377117783285	33.1221683917913	XP_025887542.1probable NAD(P)H dehydrogenase (quinone) FQR1-like 3 isoform X2	lcl|NC_015440.3_cds_XP_004235184.2_10464	144.545552514837	-6.35546371198216	0.999152886685898	-144.685205431702	XP_019068495.1ethylene-responsive transcription factor 5-like isoform X1	lcl|NC_015439.3_cds_XP_004233327.2_5794	27.8926928459199	6.0645470080048	0.982250764525994	28.5443697532303	XP_004233327.2high affinity nitrate transporter 2.7 isoform X1	lcl|NC_015449.3_cds_NP_001234337.2_34995	57.0615876479601	-6.22137531963226	0.99659123343527	-57.3997412517998	NP_001234337.2lycopene epsilon cyclase, chloroplastic
lcl|NC_015439.3_cds_XP_010317249.1_5345	11.5599039306847	4.59214650964801	0.913753985012214	12.4386168223292	XP_019069640.1uncharacterized protein LOC101249549 isoform X5	lcl|NC_015448.3_cds_XP_010312583.1_32446	16.4272353383953	-5.08127445741285	0.953506810748147	-17.1951566138427	XP_010312583.1dihydrolipoyllysine-residue acetyltransferase component 1 of pyruvate dehydrogenase complex, mitochondrial isoform X3	lcl|NC_015439.3_cds_XP_010316773.1_6558	14.540174562282	4.91074940649581	0.93849765258216	15.3470562661063	XP_006364294.1PREDICTED: protein NUCLEAR FUSION DEFECTIVE 6, chloroplastic/mitochondrial-like isoform X2	lcl|NC_015448.3_cds_XP_010313039.1_33640	12.9363172107932	-4.74806585578648	0.921947280010337	-13.7801463108761	XP_010313039.1transcription initiation factor TFIID subunit 15 isoform X1	lcl|NC_015439.3_cds_XP_004233817.1_6757	147.626795459803	6.04626913754046	0.999171169707065	147.750560432826	XP_004233817.1F-box protein At1g61340	lcl|NC_015440.3_cds_XP_019068495.1_10465	144.545552514837	-6.35546371198216	0.999152886685898	-144.685205431702	XP_019068495.1ethylene-responsive transcription factor 5-like isoform X1	lcl|NC_015439.3_cds_XP_004231858.1_8568	153.974793938885	6.05956360049054	0.999600407747197	154.093982619538	XP_004231858.1uncharacterized acetyltransferase At3g50280	lcl|NC_015447.3_cds_XP_004248758.1_30687	13.5059644894004	-6.21128650200867	0.933076452599388	-14.8657713153061	XP_004248758.1uncharacterized protein At4g06744-like
lcl|NC_015440.3_cds_XP_010317536.1_10985	11.5088961065608	4.58603163520772	0.913753985012214	12.38896185121	XP_025886718.1GATA zinc finger domain-containing protein 14-like, partial	lcl|NC_015442.3_cds_XP_025887011.1_17442	16.3807319446085	-5.0773055552099	0.953506810748147	-17.1495600743017	XP_025887011.1pyridoxine/pyridoxamine 5'-phosphate oxidase 2 isoform X3	lcl|NC_015439.3_cds_XP_010315860.1_7800	14.4931004634956	4.90622684780511	0.93849765258216	15.3010137875599	XP_006338533.1PREDICTED: uncharacterized protein YpeP-like isoform X2	lcl|NC_015439.3_cds_XP_010316687.1_6739	12.7989827367468	-4.73324399048007	0.921947280010337	-13.6461554208121	XP_010316687.1B3 domain-containing transcription repressor VAL2 isoform X2	lcl|NC_015448.3_cds_XP_004250866.1_33701	65.5241926372389	6.04626913754046	0.996625766871166	65.8025621936226	XP_004250866.1PRELI domain containing protein 3A-like	lcl|NC_015438.3_cds_XP_019067474.1_4604	39.9617351600391	-6.33848628460825	0.990716288140414	-40.4612986121463	XP_019067474.1transcription factor bHLH121 isoform X1	lcl|NC_015441.3_cds_XP_019068862.1_13418	77.0484292070939	6.0520560638216	0.99826503567788	77.2857543527926	XP_019068862.1zeatin O-xylosyltransferase-like	lcl|NC_015438.3_cds_XP_004229673.1_2084	23.4849130110062	-6.19857545025912	0.975600407747197	-24.2891637720833	XP_004229673.1serine carboxypeptidase-like 40
lcl|NC_015445.3_cds_XP_004245130.1_25448	11.4373143275245	4.57740638859342	0.913739494058709	12.3192860293498	-	lcl|NC_015444.3_cds_XP_025887750.1_22394	16.1538762583964	-5.05778610449048	0.953506810748147	-16.9271651037721	XP_025887750.1uncharacterized protein LOC101266350 isoform X1	lcl|NC_015447.3_cds_XP_025883474.1_30527	14.3308807608373	4.89053237248846	0.93849765258216	15.1423726762913	XP_025883474.1histone acetyltransferase GCN5 isoform X2	lcl|NC_015446.3_cds_XP_004247633.1_29032	144.596292398533	-4.73041068212405	0.999534823620623	-144.673648466552	XP_004247633.1photosynthetic NDH subunit of subcomplex B 5, chloroplastic	lcl|NC_015448.3_cds_XP_004250868.1_33702	65.5241926372389	6.04626913754046	0.996625766871166	65.8025621936226	XP_004250866.1PRELI domain containing protein 3A-like	lcl|NC_015449.3_cds_NP_001295874.1_34761	678.601963985678	-6.31763093926472	0.999926867915329	-678.631371206714	NP_001295874.1chlorophyll a-b binding protein 5, chloroplastic	lcl|NC_015443.3_cds_XP_025887542.1_21088	32.5673942898504	6.0473374605488	0.987514780835882	33.1240918546054	XP_025887542.1probable NAD(P)H dehydrogenase (quinone) FQR1-like 3 isoform X2	lcl|NC_015444.3_cds_XP_004242814.1_21941	73.4592350219224	-6.18575140990153	0.998028542303772	-73.7192154767746	XP_004242814.1kirola-like
lcl|NC_015444.3_cds_XP_025887971.1_24116	11.3556990082648	4.56750882105839	0.913739494058709	12.2398544434463	XP_025886782.1zinc finger protein ZAT11-like	lcl|NC_015448.3_cds_XP_010313317.1_33978	16.0652328717915	-5.05008657965958	0.953506810748147	-16.8402815204185	XP_010313317.1aspartic proteinase-like protein 2 isoform X1	lcl|NC_015447.3_cds_XP_010327448.1_30759	14.226424763552	4.88033531467309	0.93849765258216	15.0402405012902	XP_010327448.1uncharacterized protein LOC101245596 isoform X2	lcl|NC_015438.3_cds_XP_019067427.1_4254	12.76666674096	-4.72973403301422	0.921947280010337	-13.6146305016988	XP_019067427.1LAG1 longevity assurance homolog 2 isoform X2	lcl|NC_015449.3_cds_XP_004251742.1_35126	32.2825197237833	6.03485484173777	0.986377117783285	32.8417501463808	XP_004251742.1eukaryotic translation initiation factor isoform X1	lcl|NC_015439.3_cds_XP_004231827.1_8626	39.9570149330609	-6.3101828326813	0.990716288140414	-40.4522119264536	XP_004231827.1zinc finger protein CONSTANS-LIKE 16	lcl|NC_015449.3_cds_XP_004251742.1_35126	32.2844437393124	6.03493951144082	0.987514780835882	32.8436569593518	XP_004251742.1eukaryotic translation initiation factor isoform X1	lcl|NW_020444642.1_cds_XP_004253507.3_37448	24.9543048906743	-6.18575140990153	0.9775249745158	-25.7095478972663	XP_004253507.3UDP-glycosyltransferase 91A1
lcl|NC_015438.3_cds_XP_004230431.1_3562	11.32838745034	4.56418150111203	0.913739494058709	12.2132761780004	XP_025886953.1uncharacterized protein Mb2590 isoform X7	lcl|NC_015449.3_cds_XP_010313961.1_35491	15.7363277735629	-5.02115346497528	0.948087194137374	-16.5179900083466	XP_010313961.1high mobility group B protein 10 isoform X4	lcl|NC_015443.3_cds_XP_019070120.1_19924	14.1461681826017	4.87245136246676	0.93849765258216	14.961779858361	XP_019070120.1uncharacterized protein LOC101267126 isoform X2	lcl|NC_015445.3_cds_XP_004244887.1_25148	12.76666674096	-4.72973403301422	0.921947280010337	-13.6146305016988	XP_004244887.1secoisolariciresinol dehydrogenase-like isoform X1	lcl|NC_015439.3_cds_XP_004232583.1_7212	59.5533148998621	6.02716031459275	0.995922886279608	59.8575306625653	XP_004232583.1protein PIN-LIKES 7-like	lcl|NC_015442.3_cds_XP_004240031.1_17521	74.1398947601881	-6.3101828326813	0.997348961930687	-74.4079458286118	XP_004240031.1HMG-Y-related protein B	lcl|NC_015445.3_cds_XP_004245036.1_25218	15.6422409693893	6.03099444829377	0.947208970438328	16.764623365283	XP_004245036.1probable serine/threonine-protein kinase PBL12	lcl|NC_015439.3_cds_XP_004231841.1_8608	35.8795915622773	-6.18505744066992	0.989853211009174	-36.4087905075165	XP_004231841.1uncharacterized protein LOC101260885 isoform X1
lcl|NC_015445.3_cds_XP_025888201.1_26445	11.1369050927921	4.54063551043799	0.913739494058709	12.0269707692548	XP_025886962.1uncharacterized protein LOC101263316 isoform X2	lcl|NC_015442.3_cds_XP_010321456.1_17631	15.7304726247083	-5.02063310607301	0.948087194137374	-16.5122538068701	XP_010321456.1uncharacterized protein LOC101266516 isoform X2	lcl|NC_015440.3_cds_XP_025885988.1_12232	14.140116046989	4.87185508428473	0.93849765258216	14.955863525206	XP_025885988.1coatomer subunit beta'-2 isoform X1	lcl|NC_015448.3_cds_XP_004251140.1_34220	12.7599697865224	-4.72900558309171	0.921947280010337	-13.6080976906354	XP_004251140.1serine/threonine-protein phosphatase 6 regulatory subunit 3-like isoform X1	lcl|NC_015448.3_cds_XP_010312730.1_32878	31.8691088957073	6.01654574435661	0.985568601958315	32.4320663001972	XP_010312730.1isocitrate dehydrogenase [NADP] isoform X4	lcl|NC_015441.3_cds_XP_004236562.1_13643	38.7889312423568	-6.29605101828785	0.990240929590054	-39.2965831256251	XP_004236562.1protein GAST1-like	lcl|NC_015449.3_cds_XP_004252319.1_36100	29.5314721749678	6.03099444829377	0.984680937818552	30.1410142970712	XP_004252319.126.5 kDa heat shock protein, mitochondrial	lcl|NC_015440.3_cds_XP_004234357.1_9354	116.538306963993	-6.16412139392999	0.999286442405708	-116.701214143611	XP_004234357.1dihydrodipicolinate reductase-like protein CRR1, chloroplastic isoform X2
lcl|NC_015448.3_cds_XP_004250886.1_33755	11.0528397881445	4.53017561706543	0.913739494058709	11.9451981358136	XP_025887012.1pyridoxine/pyridoxamine 5'-phosphate oxidase 2 isoform X4	lcl|NC_015446.3_cds_XP_010326700.1_29003	15.7251841031623	-5.02016294310946	0.948087194137374	-16.507072758479	XP_010326700.1endonuclease III homolog 1, chloroplastic-like isoform X1	lcl|NC_015447.3_cds_XP_004249462.1_31730	267.92120337589	4.86705166474224	0.999860016367317	267.965407114971	XP_004249462.1cytochrome P450 76A2-like	lcl|NC_015449.3_cds_NP_001234337.2_34995	19.7563162713536	-4.7267161985663	0.963229530085713	-20.313883888502	NP_001234337.2lycopene epsilon cyclase, chloroplastic	lcl|NC_015439.3_cds_XP_025884927.1_4881	31.7177693839982	6.00978470655925	0.985568601958315	32.2821066059154	XP_025884927.1pterin-4-alpha-carbinolamine dehydratase 2, mitochondrial isoform X1	lcl|NC_015441.3_cds_XP_004236721.1_13310	61.3492346180077	-6.28912121715347	0.996197131597123	-61.6707518512577	XP_004236721.1monothiol glutaredoxin-S1-like	lcl|NC_015448.3_cds_XP_004250239.1_32876	32.0400292483526	6.02414364265362	0.987514780835882	32.6014383250589	XP_004250239.1isocitrate dehydrogenase [NADP] isoform X3	lcl|NC_015440.3_cds_XP_010318546.1_12263	15.2251591944676	-6.15975620136859	0.947208970438328	-16.4240089185673	XP_010318546.1uncharacterized protein LOC101268558 isoform X2
lcl|NC_015446.3_cds_XP_010325894.1_27523	10.8166858074518	4.50037960877988	0.900122138036683	11.715549858212	-	lcl|NC_015444.3_cds_XP_010323751.1_23209	15.6570013494525	-5.01408756155979	0.948087194137374	-16.4402787486023	XP_010323751.1probable protein phosphatase 2C 58 isoform X2	lcl|NC_015439.3_cds_XP_019067813.1_6279	25.6150395832238	4.84408823915819	0.977475556704139	26.0690514541453	NP_001352380.1protein SRG1-like	lcl|NC_015449.3_cds_XP_004251724.1_35070	207.242732164438	-4.72407147731074	0.999773872593358	-207.29656747352	XP_004251724.1thylakoid lumenal 16.5 kDa protein, chloroplastic	lcl|NC_015440.3_cds_XP_004235885.1_11899	132.579529219416	5.99801396893324	0.999022874090928	132.7151375677	XP_004235885.1uncharacterized protein LOC101254582 isoform X1	lcl|NC_015448.3_cds_XP_004249986.1_32370	13.73689383838	-6.28912121715347	0.933382765205379	-15.1081202672924	XP_004249986.1serine/threonine-protein kinase D6PKL2-like	lcl|NC_015438.3_cds_XP_010322022.1_1902	31.6903073902853	6.00855444828956	0.986674821610601	32.2548958926987	XP_010322022.1uncharacterized protein LOC104647874	lcl|NC_015443.3_cds_XP_004241187.1_21063	17.754877952933	-6.15975620136859	0.957494393476045	-18.7930382744208	XP_004241187.1peroxidase 47
lcl|NC_015442.3_cds_XP_004239607.1_17177	10.7639273654591	4.49363803090083	0.900122138036683	11.6642580167637	NP_001300698.1iron superoxide dismutase isoform 1	lcl|NC_015440.3_cds_XP_004235989.1_11592	15.5552075040096	-5.00496940604703	0.948087194137374	-16.3405691225325	XP_004235989.1DNA excision repair protein ERCC-1 isoform X1	lcl|NC_015439.3_cds_XP_025885013.1_5347	13.7921120355703	4.83714722322406	0.93091915406814	14.6157568281929	XP_025885013.1la-related protein 1C isoform X2	lcl|NC_015442.3_cds_XP_010320871.1_16519	12.6452968129991	-4.71647481240874	0.921947280010337	-13.4962463724152	XP_010320871.1PLASMODESMATA CALLOSE-BINDING PROTEIN 3 isoform X1	lcl|NC_015445.3_cds_XP_004244493.1_24424	263.364564087593	5.98534013889813	0.999725754682485	263.432568057988	XP_004244493.1cytoplasmic 60S subunit biogenesis factor REI1 homolog 1	lcl|NC_015443.3_cds_NP_001234881.1_18235	48.2545847639792	-6.2677475663609	0.993830496079308	-48.659938453513	NP_001234881.1expansin9 precursor	lcl|NC_015443.3_cds_XP_004241586.1_20346	58.7674034183251	5.99083732182179	0.996731906218145	59.0719716646457	XP_004241586.1NAC domain-containing protein 100	lcl|NC_015438.3_cds_XP_004230369.1_3453	34.7319990632873	-6.13881443054537	0.989117227319062	-35.2703388351297	XP_004230369.1probable serine/threonine-protein kinase kinX isoform X1
lcl|NC_015441.3_cds_XP_004236637.1_13453	10.6784422024176	4.48264724698285	0.900122138036683	11.581159450213	XP_004240384.1copper transporter 6-like	lcl|NC_015444.3_cds_XP_010323242.1_21698	15.3344477834924	-4.98499465003947	0.948087194137374	-16.124374731616	XP_010323242.1dihydrolipoyllysine-residue acetyltransferase component 2 of pyruvate dehydrogenase complex, mitochondrial-like isoform X2	lcl|NC_015443.3_cds_XP_010321786.1_18384	13.7409382328854	4.83197229311169	0.93091915406814	14.5657591549967	XP_010321786.1mediator of RNA polymerase II transcription subunit 19a-like isoform X3	lcl|NC_015440.3_cds_XP_010319035.1_11079	31.3574076200523	-4.7155756409611	0.985021751302925	-31.70999316108	XP_010319035.1uncharacterized protein LOC101254186 isoform X2	lcl|NC_015448.3_cds_XP_010313597.1_34146	31.1750413177368	5.98527459614311	0.985568601958315	31.744396563076	XP_010313597.1uncharacterized protein LOC104644810	lcl|NC_015447.3_cds_XP_004248091.1_30132	21.8953989408994	-6.24605249526158	0.970334782432048	-22.7688749514486	XP_004248091.1uncharacterized protein LOC101266870	lcl|NC_035963.1_cds_YP_009430466.1_37504	59.8231052761393	5.99083732182179	0.996864424057085	60.1223257758429	YP_009430466.1ribosomal protein L2	lcl|NC_015444.3_cds_XP_004243560.1_22854	34.6594065036667	-6.13583881265413	0.989117227319062	-35.1983377039497	XP_004243560.1glucan endo-1,3-beta-glucosidase 12-like
lcl|NC_015444.3_cds_XP_010324184.1_24199	10.6641698262193	4.48080407044312	0.900122138036683	11.567286769167	XP_004240512.1uncharacterized protein LOC101247825	lcl|NC_015449.3_cds_XP_004251661.1_34965	15.1931806761356	-4.97206588063092	0.948087194137374	-15.9860619972222	XP_004251661.1mitochondrial carrier protein CoAc2 isoform X1	lcl|NC_015443.3_cds_XP_010321787.1_18385	13.7409382328854	4.83197229311169	0.93091915406814	14.5657591549967	XP_010321786.1mediator of RNA polymerase II transcription subunit 19a-like isoform X3	lcl|NC_015444.3_cds_XP_010324228.1_24124	12.6368559117921	-4.71554812677091	0.921947280010337	-13.4880139928489	XP_010324228.1KH domain-containing protein At5g56140 isoform X4	lcl|NC_015442.3_cds_XP_010321062.1_16960	31.078143999164	5.9808544743854	0.985568601958315	31.6484068268302	XP_010321062.1RNA-binding protein EWS isoform X2	lcl|NC_015441.3_cds_XP_004236719.1_13312	295.779602476274	-6.23728228563385	0.999780603745988	-295.845359827281	XP_004236719.1monothiol glutaredoxin-S1-like	lcl|NC_035963.1_cds_YP_009430476.1_37514	59.8231052761393	5.99083732182179	0.996864424057085	60.1223257758429	YP_009430466.1ribosomal protein L2	lcl|NC_015442.3_cds_XP_004239090.1_16580	17.9522404679957	-6.1332839900074	0.957494393476045	-18.9710334542645	XP_004239090.1probable protein S-acyltransferase 22
lcl|NC_015441.3_cds_XP_004238405.1_15604	10.6341586170091	4.47692063595589	0.900122138036683	11.538117171894	XP_004240874.1uncharacterized protein LOC101258159	lcl|NC_015443.3_cds_XP_010322114.1_18927	15.093069006305	-4.96283300011531	0.948087194137374	-15.8880597750675	XP_010322114.1aminoacyl tRNA synthase complex-interacting multifunctional protein 1 isoform X3	lcl|NC_015440.3_cds_XP_010317791.1_9672	13.6530312067565	4.82303916834168	0.93091915406814	14.4798814895711	XP_010317791.1SUMO-conjugating enzyme SCE1 isoform X1	lcl|NC_015449.3_cds_XP_004252772.1_36599	12.6295644098984	-4.71474714865787	0.921947280010337	-13.4809027093719	XP_004252772.1succinate dehydrogenase subunit 5, mitochondrial isoform X1	lcl|NC_015440.3_cds_XP_019068535.1_10794	30.8976974620259	5.9725868584018	0.984552878560111	31.4696600273349	XP_019068535.1probable protein S-acyltransferase 7 isoform X3	lcl|NC_015438.3_cds_XP_010315342.1_4563	36.3755647614044	-6.20459323976753	0.989200828830293	-36.9009307332769	XP_010315342.1auxin-responsive protein SAUR50-like	lcl|NC_015442.3_cds_XP_010321062.1_16960	31.0799973295348	5.98093914408846	0.986674821610601	31.6502427644588	XP_010321062.1RNA-binding protein EWS isoform X2	lcl|NC_015447.3_cds_XP_025883487.1_30765	34.5449571060746	-6.13113495334617	0.989117227319062	-35.0848240308638	XP_025883487.1protein TIC 62, chloroplastic isoform X2
lcl|NC_015439.3_cds_XP_004233166.1_6105	10.5746176618379	4.46918498717629	0.900122138036683	11.4802505697243	XP_004241450.1protein DEK isoform X4	lcl|NC_015446.3_cds_XP_019071222.1_27461	15.0706973147608	-4.96076165009561	0.948087194137374	-15.8661612780848	XP_019071222.1alpha carbonic anhydrase 1, chloroplastic isoform X1	lcl|NC_015447.3_cds_XP_004248187.1_29968	13.6286488312346	4.82055159752423	0.93091915406814	14.4560640102867	XP_010327090.1transcription factor GTE4 isoform X1	lcl|NC_015438.3_cds_XP_010315418.1_4754	12.459330831903	-4.69591932002198	0.921942972821639	-13.3149007896779	XP_010315418.1sorcin-like isoform X2	lcl|NC_015445.3_cds_NP_001308586.1_25451	30.8212461173273	5.96906970635175	0.984552878560111	31.3939326205582	NP_001308586.1cytosolic Fe-S cluster assembly factor nar1	lcl|NC_015439.3_cds_XP_010316607.1_6923	13.9494184066875	-6.20165837590313	0.933382765205379	-15.2658717568386	XP_010316607.1beta-glucosidase 18 isoform X2	lcl|NC_035963.1_cds_YP_009430452.1_37490	284.833271737941	5.9673783489978	0.999900101936799	284.895774439179	YP_009430452.1succinate dehydrogenase subunit 4	lcl|NC_015441.3_cds_XP_025886305.1_15237	42.7502184661698	-6.10631694240713	0.993137614678899	-43.1841207564352	XP_015072819.1calmodulin-like protein 4
lcl|NC_015447.3_cds_NP_001296314.1_31222	100.986808456465	4.46715286420881	0.998731006500228	101.085562455452	XP_004241705.1uncharacterized protein LOC101265833	lcl|NC_015438.3_cds_XP_025888947.1_3576	14.9400448693754	-4.94860504002777	0.94164078996398	-15.7382855654972	XP_025888947.1uncharacterized protein LOC101262962 isoform X3	lcl|NC_015439.3_cds_XP_010315894.1_8774	13.593564689081	4.816964653932	0.93091915406814	14.4217942515299	XP_010315894.1uncharacterized protein LOC101257520 isoform X3	lcl|NC_015444.3_cds_XP_004244150.1_23873	495.778753207852	-4.68399532358168	0.999948313735625	-495.800879330124	XP_004244150.1thiamine thiazole synthase, chloroplastic	lcl|NC_015449.3_cds_XP_010313961.1_35491	30.5925787719561	5.95849837149644	0.984552878560111	31.1674442128556	XP_010313961.1high mobility group B protein 10 isoform X4	lcl|NC_015444.3_cds_XP_004243659.1_22666	14.5292230837381	-6.20165837590313	0.940779262991102	-15.7974330202231	XP_004243659.1receptor protein-tyrosine kinase CEPR1	lcl|NC_015444.3_cds_XP_010324299.1_23972	30.3241915357066	5.94599115065992	0.985726809378186	30.9016407826178	XP_010324299.1syntaxin-51 isoform X1	lcl|NC_015442.3_cds_XP_004238706.1_15864	16.4423917177576	-6.10631694240713	0.952666666666667	-17.5396508517505	XP_004238706.1cyclin-D1-1
lcl|NC_015439.3_cds_XP_004232630.1_7113	10.4884338668041	4.45791387484127	0.900103506810748	11.3965012654686	XP_004242005.114 kDa proline-rich protein DC2.15	lcl|NC_015444.3_cds_XP_004242644.1_21624	14.8566671111215	-4.94079323386302	0.94164078996398	-15.6566917141032	XP_004242644.1DNA-directed RNA polymerase III subunit RPC8 isoform X2	lcl|NC_015447.3_cds_XP_010327154.1_29787	13.4475123077573	4.80193591935688	0.93091915406814	14.2791517899661	XP_010327154.1gluconokinase isoform X2	lcl|NC_015443.3_cds_XP_010322617.1_20230	12.3168242333455	-4.67996692857714	0.921942972821639	-13.1759724365112	XP_010322617.1eukaryotic peptide chain release factor GTP-binding subunit ERF3A isoform X3	lcl|NC_015438.3_cds_XP_004230692.1_4093	30.5886359153313	5.95831541142608	0.984552878560111	31.1635391074687	XP_004230692.1protein CASC3 isoform X1	lcl|NC_015443.3_cds_XP_004241941.1_19618	60.6043783434963	-6.17893829940304	0.996081339129728	-60.9185517958977	XP_004241941.1dof zinc finger protein DOF3.1	lcl|NC_015439.3_cds_XP_010316994.1_6024	30.1957574043078	5.93996736303215	0.985726809378186	30.7744533256677	XP_010316994.1uncharacterized protein LOC101246592 isoform X2	lcl|NC_015443.3_cds_XP_010323000.1_19416	12.5735936665205	-6.10631694240713	0.92415494393476	-13.977924176783	XP_010323000.1(E,E)-germacrene B synthase-like
lcl|NC_015444.3_cds_XP_010324228.1_24124	10.4608373433944	4.45428611079695	0.900103506810748	11.3696870089635	XP_004242381.1GDSL esterase/lipase At5g33370	lcl|NC_015441.3_cds_XP_004237536.2_13941	14.8193378903952	-4.93728203948145	0.94164078996398	-15.6201641939862	XP_004237536.2uncharacterized protein LOC101255684 isoform X1	lcl|NC_015439.3_cds_XP_004232872.1_6626	13.1115563980547	4.76676013449753	0.93091915406814	13.9511617207745	XP_004232872.1uncharacterized protein LOC101248737 isoform X2	lcl|NC_015443.3_cds_XP_025887255.1_19079	12.314591596445	-4.67971559527476	0.921942972821639	-13.1737961210841	XP_025887255.1UTP--glucose-1-phosphate uridylyltransferase 3, chloroplastic isoform X1	lcl|NC_015448.3_cds_XP_010312925.1_33180	30.5283127860021	5.95551334504286	0.984552878560111	31.1037943145682	XP_010312925.1uncharacterized protein LOC104644556	lcl|NC_015439.3_cds_XP_004231909.1_8490	35.4404427842014	-6.16753627776517	0.988609677812538	-35.9730939519775	XP_004231909.1scarecrow-like protein 32	lcl|NC_015443.3_cds_XP_010323134.1_21122	30.1001319918333	5.93546597079721	0.985726809378186	30.6797604654319	XP_010323134.16-phosphofructo-2-kinase/fructose-2,6-bisphosphatase isoform X2	lcl|NC_015445.3_cds_NP_001233824.1_26397	79.9644374187349	-6.10631694240713	0.998377166156983	-80.1972465755271	NP_001233824.1arachidonic acid-induced DEA1 precursor
lcl|NC_015444.3_cds_XP_004243975.1_24188	10.4216533294921	4.44911936412218	0.900103506810748	11.3316160028621	XP_004242521.1zinc finger CCCH domain-containing protein 66 isoform X1	lcl|NC_015438.3_cds_XP_019067333.1_3563	14.7956640113696	-4.93505083304312	0.94164078996398	-15.5969997198839	XP_019067333.1non-lysosomal glucosylceramidase-like isoform X2	lcl|NC_015439.3_cds_XP_019067523.1_7601	13.0375047919465	4.75888994339991	0.93091915406814	13.8788891736126	XP_019067523.1allene oxide cyclase isoform X1	lcl|NC_015438.3_cds_XP_004230166.1_3078	12.2865397541443	-4.67655399515505	0.921942972821639	-13.1464526165719	XP_004230166.139S ribosomal protein L45, mitochondrial isoform X1	lcl|NC_015449.3_cds_NP_001233972.1_35314	1631.16406012231	5.94605534644903	0.999995937106407	1631.17489761487	NP_001233972.1jasmonic acid 2	lcl|NC_015439.3_cds_XP_004232184.1_7957	35.3463009836383	-6.16375234832238	0.988609677812538	-35.8796995003776	XP_004232184.1cyclic nucleotide-gated ion channel 2 isoform X1	lcl|NC_015440.3_cds_XP_010317625.1_9248	30.0781491383909	5.93442917949072	0.985726809378186	30.6579925187165	XP_010317625.1SKP1-like protein 21 isoform X3	lcl|NC_015449.3_cds_NP_001234367.2_35374	84.148777054587	-6.10177301726218	0.998609582059123	-84.369712063849	NP_001234367.2TCP transcription factor 3
lcl|NC_015448.3_cds_XP_004250094.1_32591	10.344959691892	4.43895278575687	0.900103506810748	11.2571085479819	XP_010321786.1mediator of RNA polymerase II transcription subunit 19a-like isoform X3	lcl|NC_015443.3_cds_XP_010323066.1_21351	14.7535503267594	-4.93107316986946	0.94164078996398	-15.5557940925827	XP_010323066.1uncharacterized protein LOC101264639 isoform X3	lcl|NC_015445.3_cds_NP_001292922.1_26603	429.270764824828	4.75775736739777	0.999941852952578	429.297129956001	NP_001292922.1protein NP24 precursor	lcl|NC_015448.3_cds_XP_010312818.1_33147	12.2285127109034	-4.66999194932233	0.921942972821639	-13.0898948783962	XP_010312818.1probable ubiquitin-like-specific protease 2B isoform X2	lcl|NC_015444.3_cds_XP_010324299.1_23972	30.3223825611924	5.94590648095687	0.984552878560111	30.8998493211147	XP_010324299.1syntaxin-51 isoform X1	lcl|NC_015443.3_cds_XP_004241470.1_20546	528.039224152481	-6.1529430908701	0.999894364766587	-528.075071322471	XP_004241470.1CASP-like protein 4D1	lcl|NW_020442645.1_cds_XP_019067288.1_37287	993.382398503692	5.93251260608328	0.999995922528033	993.400112926694	XP_015163231.1PREDICTED: uncharacterized mitochondrial protein AtMg00660-like	lcl|NC_015445.3_cds_XP_004245200.1_25605	33.7233373554466	-6.09690854879369	0.988362895005097	-34.2700419643982	XP_004245200.1TATA-binding protein-associated factor 2N isoform X1
lcl|NC_015440.3_cds_XP_019068461.1_10220	10.289656739545	4.43157706276857	0.900103506810748	11.2033883749926	XP_010321786.1mediator of RNA polymerase II transcription subunit 19a-like isoform X3	lcl|NC_015439.3_cds_XP_010316694.1_6732	14.7494777176051	-4.93068792725966	0.94164078996398	-15.5518094245703	XP_010316694.1uncharacterized protein LOC101257626 isoform X2	lcl|NC_015447.3_cds_XP_010312123.1_31387	13.0180822599638	4.75681859338022	0.93091915406814	13.8599346628154	XP_010312123.1F-box/LRR-repeat protein At5g63520 isoform X1	lcl|NC_015443.3_cds_XP_019069919.1_18251	12.1842657197374	-4.66496810044175	0.921942972821639	-13.0467719573582	XP_019069919.1pumilio homolog 2 isoform X1	lcl|NC_035963.1_cds_YP_009430463.1_37501	30.2878212759556	5.9442878724491	0.984552878560111	30.865622882987	YP_009241423.1succinate dehydrogenase subunit 3	lcl|NC_015441.3_cds_XP_004236714.1_13318	163.942324395455	-6.12449051538067	0.999313370982814	-164.056682619933	XP_004236714.1monothiol glutaredoxin-S1	lcl|NC_015448.3_cds_XP_004249992.2_32396	13.8868328081302	5.92538426033317	0.933076452599388	15.0981556513888	XP_004249992.2uncharacterized protein LOC101250467	lcl|NC_015443.3_cds_XP_004241470.1_20546	506.756495059076	-6.09435847809908	0.999963302752294	-506.793139742261	XP_004241470.1CASP-like protein 4D1
lcl|NC_015443.3_cds_XP_010323084.1_21297	10.2705091676913	4.42901454870075	0.900103506810748	11.1847900488223	XP_010321812.1protein FLUORESCENT IN BLUE LIGHT, chloroplastic isoform X2	lcl|NC_015445.3_cds_XP_019070797.1_26262	14.6583226826804	-4.92203821836625	0.94164078996398	-15.462628628168	XP_019070797.13-isopropylmalate dehydrogenase, chloroplastic isoform X2	lcl|NC_015439.3_cds_XP_025885516.1_8761	18.6936024260133	4.75508323309945	0.959488736701555	19.2888980560206	XP_025885516.1RING finger protein 10 isoform X2	lcl|NC_015446.3_cds_XP_025888881.1_27104	12.1136855448263	-4.65691796772829	0.921942972821639	-12.9779914639009	XP_025888881.1glutathione S-transferase L3 isoform X2	lcl|NC_015439.3_cds_XP_004232693.1_6984	30.1567511720757	5.93813291137914	0.984552878560111	30.7358270382902	NP_001352692.1WRKY transcription factor 6 isoform 2	lcl|NC_015439.3_cds_XP_004232768.1_6830	47.9821837658875	-6.10854897151165	0.9935521878682	-48.3694565762399	XP_004232768.1calcium-binding protein KRP1-like	lcl|NC_015447.3_cds_XP_010327495.1_30589	29.6273174523762	5.91300031543188	0.984680937818552	30.2116122071327	XP_010327495.1probable protein phosphatase 2C 10 isoform X1	lcl|NC_015449.3_cds_XP_004253067.1_36782	24.1200218298739	-6.07883620598502	0.9775249745158	-24.8742377308891	XP_004253067.1gamma-glutamylcyclotransferase 2-1
lcl|NC_007898.3_cds_YP_008563123.1_37574	10.2582000143568	4.42736481148166	0.900103506810748	11.1728343184931	XP_010322616.1eukaryotic peptide chain release factor GTP-binding subunit ERF3A isoform X2	lcl|NC_015449.3_cds_NP_001316351.1_34830	14.4858823921407	-4.90553212937522	0.941638719827765	-15.2939541699086	NP_001316351.1Sel1-like repeats-containing protein	lcl|NC_015448.3_cds_XP_004250825.1_33547	12.8994282463967	4.74409953708636	0.921947280010337	13.7441525566955	XP_004250825.1pre-mRNA-processing protein 40A isoform X2	lcl|NC_015446.3_cds_XP_004246325.1_27787	3243.32002216328	-4.65563310050482	0.999995692811302	-3243.32336363255	XP_004246325.1chlorophyll a-b binding protein CP29.1, chloroplastic	lcl|NC_015445.3_cds_XP_004244890.1_25137	12.980240003443	5.91728269682038	0.924600820704506	14.2653729380297	XP_004244890.1probable linoleate 9S-lipoxygenase 5	lcl|NW_020444642.1_cds_XP_004253507.3_37448	23.6345363772525	-6.10854897151165	0.974730833299476	-24.4111794124132	XP_004253507.3UDP-glycosyltransferase 91A1	lcl|NC_015445.3_cds_XP_004245631.1_26599	69.6301006252731	5.90700573101832	0.997763506625892	69.8802091424456	XP_004245631.1uncharacterized protein LOC101265850 isoform X1	lcl|NC_015443.3_cds_NP_001234881.1_18235	41.8443658916761	-6.06489701502715	0.992744138634047	-42.2816027685724	NP_001234881.1expansin9 precursor
lcl|NC_015438.3_cds_XP_004230993.1_4562	20.3096437550069	4.40825917515524	0.968631225934667	20.7825498534379	XP_010323084.1probable serine/threonine-protein kinase PBL25 isoform X1	lcl|NC_015445.3_cds_XP_004245701.1_26474	14.462466950903	-4.90327615543485	0.941638719827765	-15.2710532499372	XP_004245701.1uncharacterized protein At4g22758 isoform X1	lcl|NC_015448.3_cds_XP_010313094.1_33494	12.8900645648828	4.74309101202544	0.921947280010337	13.7350164483048	XP_010313094.1glycerophosphoryl diester phosphodiesterase family protein isoform X1	lcl|NC_015446.3_cds_XP_004246966.1_28023	11.9339676924646	-4.63621483028427	0.91094025929276	-12.8028931432445	XP_004246966.1protein TIC110, chloroplastic isoform X2	lcl|NC_015447.3_cds_XP_010327495.1_30589	29.6255493752025	5.91291564572883	0.983553406736278	30.2098617543355	XP_010327495.1probable protein phosphatase 2C 10 isoform X1	lcl|NC_015446.3_cds_XP_004248021.1_29477	33.9902831516872	-6.10811806769477	0.987203916629424	-34.5347427246935	XP_004248021.1cytochrome b561 and DOMON domain-containing protein At3g25290	lcl|NC_015441.3_cds_XP_004238079.1_15082	29.4470803944467	5.90434345330143	0.984680937818552	30.0331785758942	XP_004238079.1phytosulfokines 3-like	lcl|NC_015439.3_cds_XP_004232118.1_8063	25.7425324825413	-6.06022052781768	0.979259938837921	-26.4462521250266	XP_004232118.1protein NSP-INTERACTING KINASE 1
lcl|NC_015440.3_cds_XP_004235614.1_12371	10.0401283924442	4.39782053586764	0.900103506810748	10.9610676305943	XP_010323107.1mediator of RNA polymerase II transcription subunit 19a isoform X2	lcl|NC_015438.3_cds_XP_019069669.1_590	14.3695323735682	-4.8942873722076	0.941638719827765	-15.1801682967211	XP_019069669.1uncharacterized protein LOC101263344 isoform X2	lcl|NC_015443.3_cds_XP_019069908.1_19955	12.8851126179284	4.74255737227795	0.921947280010337	13.7301849079335	XP_019069908.1uncharacterized protein LOC101262527 isoform X2	lcl|NC_015444.3_cds_XP_004244013.1_24113	11.9082109687253	-4.63322321578619	0.91094025929276	-12.7778028566327	XP_004244013.1probable amino acid permease 7 isoform X1	lcl|NC_015440.3_cds_XP_004236420.2_12114	29.5021586203588	5.90699439957023	0.983553406736278	30.0877042344105	XP_004236420.2transcription factor MYB62-like	lcl|NC_015443.3_cds_XP_010322718.1_19959	33.83663147098	-6.10167660835429	0.987203916629424	-34.3823804693022	XP_010322718.1protein WVD2-like 6 isoform X2	lcl|NC_015439.3_cds_NP_001233847.1_5790	29.2365149854232	5.89416367341902	0.984680937818552	29.8247376166485	NP_001233847.1carbonic anhydrase	lcl|NC_015441.3_cds_XP_004236613.1_13497	14.4062573221049	-6.05082182981543	0.94072375127421	-15.6253862303264	XP_004236613.1uncharacterized protein LOC101245049
lcl|NC_015438.3_cds_XP_025884641.1_4614	10.0010318865236	4.39245919653346	0.900103506810748	10.9231102067348	XP_010323134.16-phosphofructo-2-kinase/fructose-2,6-bisphosphatase isoform X2	lcl|NC_015442.3_cds_XP_004238898.1_16200	14.3283291053774	-4.89028413521553	0.941638719827765	-15.1398776043648	XP_004238898.1uncharacterized protein LOC101245647 isoform X2	lcl|NC_015443.3_cds_XP_010323084.1_21297	12.8040344017745	4.73379189917279	0.921947280010337	13.6510835726143	XP_010323084.1probable serine/threonine-protein kinase PBL25 isoform X1	lcl|NC_015438.3_cds_XP_004229751.1_2234	44.0037304607161	-4.62321162281244	0.992725158289185	-44.2459306622504	XP_004229751.1ethylene-responsive transcription factor 1	lcl|NC_035963.1_cds_YP_009430448.1_37486	109.971448848733	5.90686608087504	0.998667370901556	110.129971528131	YP_009041154.1NADH dehydrogenase subunit 4L	lcl|NC_015443.3_cds_XP_004241671.1_20145	33.4581941315465	-6.08568783449871	0.987203916629424	-34.0071514679371	XP_004241671.1AP2-like ethylene-responsive transcription factor At1g16060 isoform X2	lcl|NC_015444.3_cds_NP_001233928.1_22958	78.1887535642562	5.88839005285097	0.998318042813456	78.4101672064695	NP_001233928.11-aminocyclopropane-1-carboxylate oxidase 4	lcl|NC_015441.3_cds_XP_004236818.1_13152	32.5713478670692	-6.04750994058299	0.987514780835882	-33.128010479941	XP_004236818.1protein IN2-1 homolog B isoform X1
lcl|NC_015446.3_cds_NP_001294933.1_27960	281.186652006552	4.3468586304911	0.999809547468223	281.220248998195	XP_025887205.1ABC transporter F family member 4 isoform X4	lcl|NC_015447.3_cds_XP_004248988.1_30449	14.2999673098322	-4.8875220841203	0.941638719827765	-15.1121453534908	XP_004248988.1ELMO domain-containing protein A isoform X2	lcl|NC_015442.3_cds_NP_001302419.1_17037	12.6991858210855	4.72237703597799	0.921947280010337	13.548806788363	XP_010320557.1mei2-like protein isoform X1	lcl|NC_015438.3_cds_XP_010315395.1_4700	11.8035129494617	-4.62099839347334	0.91094025929276	-12.6758251842077	XP_010315395.1uncharacterized protein LOC101247077 isoform X2	lcl|NC_015449.3_cds_XP_004252319.1_36100	29.4883477840337	5.90633013361807	0.983553406736278	30.0740318327857	XP_004252319.126.5 kDa heat shock protein, mitochondrial	lcl|NC_015441.3_cds_XP_025886305.1_15237	41.3667219587692	-6.0596393710307	0.991608093284037	-41.808191959484	XP_015072819.1calmodulin-like protein 4	lcl|NC_015438.3_cds_XP_025883568.1_3713	28.9526270421396	5.88032441660475	0.983535168195719	29.5437443105262	XP_025883568.1probable plastid-lipid-associated protein 4, chloroplastic isoform X4	lcl|NC_015449.3_cds_XP_010313817.1_35127	48.3246720187254	-6.04677499675272	0.994954128440367	-48.7015134629175	XP_010313817.1eukaryotic translation initiation factor isoform X2
lcl|NC_015443.3_cds_XP_004241705.1_20069	33.8716161686119	4.28272829307138	0.988088436219103	34.1412967461115	XP_025887323.1uncharacterized protein LOC101248308 isoform X4	lcl|NC_015440.3_cds_XP_019068708.1_12122	14.2276510853835	-4.88045544802475	0.941638719827765	-15.0414394519796	XP_019068708.1zinc finger CCCH domain-containing protein 25 isoform X2	lcl|NC_015440.3_cds_XP_010318269.1_10680	12.6016631742546	4.71167805939398	0.921947280010337	13.4536918685073	XP_010318269.1late embryogenesis abundant protein At5g17165 isoform X2	lcl|NC_015445.3_cds_XP_010325649.1_25868	11.5357388990153	-4.58925280946439	0.91094025929276	-12.4150921581529	XP_010325649.1late embryogenis abundant protein 2-like isoform X2	lcl|NC_015441.3_cds_XP_004238079.1_15082	29.445322894817	5.90425878359838	0.983553406736278	30.0314387295003	XP_004238079.1phytosulfokines 3-like	lcl|NC_015446.3_cds_XP_004246328.1_27783	16.0049817102381	-6.0596393710307	0.952372729858205	-17.1136982809678	XP_004246328.1polygalacturonase inhibitor	lcl|NC_015438.3_cds_NP_001234527.1_4371	12.765351496637	5.86953102559965	0.92415494393476	14.0501100811763	NP_001234527.19-divinyl ether synthase	lcl|NC_015439.3_cds_XP_025884895.1_6305	28.6691137452199	-6.04373240502911	0.983535168195719	-29.2992283912044	XP_025884895.1uncharacterized protein LOC101263269
lcl|NC_015444.3_cds_XP_010324289.1_23999	12.3460032188374	4.21561409721285	0.924678093818573	13.0458881528305	XP_025887388.1golgin candidate 5 isoform X2	lcl|NC_015444.3_cds_XP_010323446.1_22246	14.2193350768655	-4.8796405962432	0.941638719827765	-15.0333090960268	XP_010323446.1probable chlorophyll(ide) b reductase NYC1, chloroplastic isoform X1	lcl|NC_015447.3_cds_XP_010327726.1_31081	11.4020354457839	4.70164397413799	0.910933798509713	12.3333640328363	XP_010327726.1probable 2-oxoglutarate-dependent dioxygenase At5g05600 isoform X2	lcl|NC_015442.3_cds_XP_004240005.1_17578	11.5274725948264	-4.58826160706134	0.91094025929276	-12.4070451357004	XP_004240005.1monothiol glutaredoxin-S6-like	lcl|NC_015448.3_cds_XP_004250696.1_33641	29.301994853611	5.89733699836301	0.983553406736278	29.8895547988475	TMX05224.1hypothetical protein EJD97_000702	lcl|NC_015443.3_cds_XP_004240351.1_18215	44.775797657106	-6.03454839006787	0.992642099703409	-45.1806134321146	XP_004240351.1transcription factor MYB48-like	lcl|NC_015439.3_cds_NP_001293111.1_8437	72.7928972248708	5.86953102559965	0.997957186544343	73.0291536364148	NP_001293111.1phytosulfokines 2 precursor	lcl|NC_015445.3_cds_XP_025888175.1_26136	26.8158601108503	-6.03183872644785	0.980819571865443	-27.4858769535659	XP_025888175.1glycine-rich cell wall structural protein 1.8-like
lcl|NC_015439.3_cds_XP_004233545.1_5392	26.5117199631081	4.14522476932145	0.980878151782387	26.8338253663256	XP_004242555.1protein ENHANCED DISEASE RESISTANCE 2 isoform X1	lcl|NC_015440.3_cds_XP_010318784.1_11707	15.1832934060429	-4.87714304370701	0.948085124001159	-15.9473798137113	XP_010318784.1O-fucosyltransferase 13 isoform X2	lcl|NC_015438.3_cds_NP_001234527.1_4371	12.4922547135092	4.69957991687611	0.921942972821639	13.3470026306395	NP_001234527.19-divinyl ether synthase	lcl|NC_015446.3_cds_XP_004247071.1_28203	11.3630803613127	-4.56840676286351	0.910933798509713	-12.2470378315994	XP_004247071.1ethylene-responsive transcription factor-like protein At4g13040 isoform X1	lcl|NC_015446.3_cds_XP_004246756.1_27009	29.1888642100755	5.8918499969073	0.983553406736278	29.7775702544765	XP_004246756.1putative F-box protein At3g16210 isoform X4	lcl|NC_015449.3_cds_XP_004251568.1_34816	31.7362092813287	-6.01061019940578	0.985568601958315	-32.3003779314963	XP_004251568.1zinc finger Ran-binding domain-containing protein 2-like isoform X1	lcl|NC_015440.3_cds_XP_010318915.1_11389	28.4433292652037	5.85515897522779	0.983535168195719	29.0397291019387	XP_010318915.1transcription factor bHLH162-like isoform X1	lcl|NC_015438.3_cds_XP_004230105.1_2930	32.1882124481376	-6.03069858050526	0.987514780835882	-32.7482876800505	XP_004230105.1annexin D3 isoform X2
lcl|NC_015440.3_cds_XP_025886016.1_12447	16.6007966124135	4.14522476932145	0.953343269987165	17.1105036908595	XP_004242648.1transcription factor IBH1-like 1	lcl|NC_015440.3_cds_XP_025886137.1_8926	14.175829652993	-4.87537015886497	0.941638719827765	-14.9907765154653	XP_025886137.1shaggy-related protein kinase eta isoform X3	lcl|NC_015440.3_cds_XP_004235492.2_10921	311.757592064181	4.69618954404588	0.999890166688203	311.792960802341	XP_004235492.2kunitz trypsin inhibitor 2-like	lcl|NC_015445.3_cds_NP_001333611.1_24488	539.386221640908	-4.56708465154013	0.999948313735625	-539.405556477006	NP_001333611.1glycine cleavage system H protein, mitochondrial	lcl|NC_015438.3_cds_XP_004230133.1_2993	29.0083525178111	5.88305147073242	0.983553406736278	29.5988988039232	XP_004230133.1elongation factor 1-delta 1 isoform X2	lcl|NC_015449.3_cds_XP_010313694.1_34817	31.7362092813287	-6.01061019940578	0.985568601958315	-32.3003779314963	XP_004251568.1zinc finger Ran-binding domain-containing protein 2-like isoform X1	lcl|NC_015444.3_cds_XP_004242680.2_21691	22.1855504632526	5.84560518635417	0.973467889908257	22.9427493852036	XP_004242680.2probable LRR receptor-like serine/threonine-protein kinase At3g47570	lcl|NC_015439.3_cds_XP_004232891.1_6597	32.0809065775002	-6.02595484290877	0.987514780835882	-32.6419469180849	XP_004232891.1pistil-specific extensin-like protein
lcl|NC_015438.3_cds_XP_004229424.1_1616	25.8792459600403	4.07122418787767	0.979391793980044	26.1975235060153	XP_004242685.1transcription initiation factor TFIID subunit 1 isoform X2	lcl|NC_015439.3_cds_XP_010316152.1_8190	14.1517709158569	-4.87300314432105	0.941638719827765	-14.9672569196716	XP_010316152.1zinc finger CCCH domain-containing protein 62 isoform X2	lcl|NC_015445.3_cds_XP_025888069.1_25377	12.4410160781125	4.69387899145306	0.921942972821639	13.297044071607	XP_025888069.1uncharacterized protein LOC101260845 isoform X8	lcl|NC_015438.3_cds_NP_001307340.1_723	30.0774945391891	-4.56232938066542	0.984072016195029	-30.4215470864424	NP_001307340.1fruit SANT/MYB Binding protein1	lcl|NC_015438.3_cds_XP_025883568.1_3713	28.9508985604166	5.88023974690169	0.982436110998253	29.5420335612932	XP_025883568.1probable plastid-lipid-associated protein 4, chloroplastic isoform X4	lcl|NC_015439.3_cds_NP_001234085.1_7903	43.2451199369753	-6.00901329796073	0.992329256896762	-43.6606074073466	NP_001234085.1expansin precursor	lcl|NC_015447.3_cds_XP_010327719.1_31057	28.0588701157196	5.83586699754943	0.983535168195719	28.659335927127	XP_010327719.1dehydration-responsive element-binding protein 2A	lcl|NC_015447.3_cds_XP_010312228.1_31684	10.0736884604815	-6.02225267761866	0.900238532110092	-11.7365551381963	AAM22411.1cell-wall invertase, partial
lcl|NC_015449.3_cds_XP_025884255.1_35137	79.9488985143756	4.03830956540494	0.997840847927794	80.0508233424739	XP_004243024.1uncharacterized protein LOC101257978	lcl|NC_015441.3_cds_XP_010320405.1_15446	14.1492430050709	-4.87275421065796	0.941638719827765	-14.9647857055834	XP_010320405.1probable ubiquitin-conjugating enzyme E2 16 isoform X1	lcl|NC_015445.3_cds_XP_010325645.1_25873	12.4292728693302	4.69256923644627	0.921942972821639	13.2855948342221	XP_010325645.1LRR receptor-like serine/threonine-protein kinase FEI 2 isoform X2	lcl|NC_015446.3_cds_XP_010326815.1_29324	11.224205629069	-4.55141827145944	0.910933798509713	-12.111903247855	XP_010326815.1ubiquinone biosynthesis monooxygenase COQ6, mitochondrial isoform X2	lcl|NC_015445.3_cds_NP_001234117.2_25958	717.229473657495	5.8576860849213	0.999939056596108	717.25339341775	NP_001234117.2alternative oxidase 1a	lcl|NC_015443.3_cds_XP_004240959.1_19197	13.0387296292388	-6.00901329796073	0.933380733758583	-14.3567653445843	XP_004240959.1protein IQ-DOMAIN 1 isoform X2	lcl|NC_015448.3_cds_XP_010313079.1_33546	27.8556342720496	5.82556352242595	0.982250764525994	28.4582773732354	XP_010313079.1pre-mRNA-processing protein 40A isoform X3	lcl|NC_015444.3_cds_XP_010323244.1_21702	31.9708104508468	-6.0210714887145	0.986674821610601	-32.5328452914311	XP_010323244.1transcription initiation factor TFIID subunit 1 isoform X1
lcl|NC_015441.3_cds_XP_010320356.1_15265	22.496278616696	3.71082194517567	0.973148263155716	22.8002796278644	XP_004243226.1CASP-like protein 2A1	lcl|NC_015445.3_cds_XP_004244853.1_25087	14.0827089064638	-4.86618683669963	0.941638719827765	-14.8997471278497	XP_004244853.1uncharacterized vacuolar membrane protein YML018C isoform X1	lcl|NC_015438.3_cds_XP_004230132.1_2994	12.3925940810484	4.68847066823265	0.921942972821639	13.24983566934	XP_004230132.1elongation factor 1-delta 1 isoform X1	lcl|NC_015442.3_cds_XP_010321334.1_18048	11.2137124401787	-4.55012647817457	0.910933798509713	-12.101693999536	XP_010321334.1vacuolar protein-sorting-associated protein 33 homolog isoform X1	lcl|NC_015440.3_cds_XP_010318915.1_11389	28.4416306725598	5.85507430552473	0.982436110998253	29.0380483234929	XP_010318915.1transcription factor bHLH162-like isoform X1	lcl|NC_015446.3_cds_XP_010326272.1_28165	31.3951981418237	-5.99526733585456	0.985568601958315	-31.9625045450562	XP_010326272.1protein FAR1-RELATED SEQUENCE 1 isoform X2	lcl|NC_015443.3_cds_XP_004241730.1_20039	27.7349160934139	5.81940843891082	0.982250764525994	28.3388617500347	XP_004241730.1mitochondrial arginine transporter BAC2-like	lcl|NC_015443.3_cds_XP_025887543.1_21104	31.2531149878316	-5.98882622242759	0.986674821610601	-31.8217415608427	XP_025887543.1zinc finger CCCH domain-containing protein 66 isoform X2
lcl|NC_015440.3_cds_XP_004234497.1_9432	24.782545935655	3.69776579235023	0.977093942781435	25.0568963542559	XP_004243379.1GATA zinc finger domain-containing protein 14	lcl|NC_015444.3_cds_XP_010324068.1_22367	14.0818955023526	-4.86610636284431	0.941638719827765	-14.8989520461572	XP_010324068.1uncharacterized protein LOC101245860 isoform X1	lcl|NW_020444107.1_cds_NP_001234314.1_37421	1085.20547433744	4.6722034977167	0.999984924839557	1085.21553205686	NP_001234314.1pathogenesis-related leaf protein 6 precursor	lcl|NC_015442.3_cds_XP_004239164.1_16721	11.1133739252173	-4.53771526072129	0.910933798509713	-12.0040801309006	XP_004239164.1uncharacterized protein LOC101253588 isoform X2	lcl|NC_015438.3_cds_XP_004230933.1_4473	28.3113933345333	5.84856752658315	0.982436110998253	28.9091808022237	XP_004230933.1embryogenic cell protein 40	lcl|NC_015438.3_cds_XP_019067370.1_3768	31.1358875878251	-5.9834901680782	0.985568601958315	-31.7056091326625	XP_019067370.1uncharacterized protein LOC101262665 isoform X2	lcl|NC_015439.3_cds_NP_001234038.1_7478	900.410180340769	5.8183285729421	0.999991845056065	900.428978769941	NP_001234038.1abscisic acid and environmental stress-inducible protein TAS14	lcl|NC_015442.3_cds_XP_004238860.1_16125	35.6404532501368	-5.97533163023116	0.989853211009174	-36.1378817304837	XP_004238860.1ABC transporter G family member 7 isoform X2
lcl|NC_015439.3_cds_XP_004233714.2_7610	51.2494117362535	3.69271256462394	0.994325756634787	51.3822764131463	XP_004243659.1receptor protein-tyrosine kinase CEPR1	lcl|NC_015442.3_cds_XP_004239918.1_17713	14.0377896711084	-4.86173603313155	0.941638719827765	-14.8558411443488	XP_004239918.1protein DA1-related 2 isoform X2	lcl|NC_015446.3_cds_XP_025888477.1_29487	12.1825864060545	4.66477708442495	0.921942972821639	13.045135368725	XP_025888477.1aldo-keto reductases superfamily protein isoform X2	lcl|NC_015443.3_cds_XP_019069937.1_19672	11.1113321928113	-4.53746160005411	0.910933798509713	-12.0020940202521	XP_019069937.1transcription initiation factor TFIID subunit 12b-like isoform X2	lcl|NC_015440.3_cds_NP_001234692.2_10666	679.982786087555	5.84651408269276	0.999928899362126	680.00791988205	NP_001234692.2protein phosphatase 2C AHG3 homolog	lcl|NC_015438.3_cds_XP_004229673.1_2084	20.1793451934081	-5.98301808942779	0.9676471783204	-21.0476240438949	XP_004229673.1serine carboxypeptidase-like 40	lcl|NC_015448.3_cds_NP_001304266.1_32777	163.710942043837	5.81734480540252	0.999655453618756	163.814266916729	NP_001304266.18-hydroxygeraniol dehydrogenase	lcl|NC_015442.3_cds_XP_004239152.1_16699	25.3874971462908	-5.97085352511201	0.979259938837921	-26.080186026393	XP_004239152.1protein SIEVE ELEMENT OCCLUSION B
lcl|NC_015449.3_cds_XP_025884277.1_37078	26.2104392604896	3.53950370843349	0.979133026953174	26.4483499056147	XP_004243665.2serine/threonine-protein kinase STY13 isoform X1	lcl|NC_015444.3_cds_XP_025887802.1_22655	14.0090588614817	-4.8588820360764	0.941638719827765	-14.8277599395514	XP_025887802.1uncharacterized protein LOC104648428 isoform X3	lcl|NC_015441.3_cds_XP_004237492.1_14071	12.1203296705409	4.65767769204161	0.921942972821639	12.9844658267307	XP_004237492.1uncharacterized protein LOC101266328 isoform X1	lcl|NC_015444.3_cds_XP_025887750.1_22394	11.1021532740818	-4.53632067864954	0.910933798509713	-11.9931652461203	XP_025887750.1uncharacterized protein LOC101266350 isoform X1	lcl|NC_015445.3_cds_NP_001234615.1_26602	619.267427231076	5.84273574345533	0.999916710681347	619.29498947623	NP_001234615.1ethylene-responsive proteinase inhibitor 1 precursor	lcl|NC_015439.3_cds_XP_004233386.1_5691	163.756732745653	-5.97776236397629	0.999313370982814	-163.865802296915	XP_004233386.1protein CHLORORESPIRATORY REDUCTION 7, chloroplastic	lcl|NC_015439.3_cds_XP_004232497.1_7381	77.2393592908095	5.81636036657832	0.99826503567788	77.4580445891107	XP_004232497.1thaumatin-like protein 1	lcl|NC_015438.3_cds_XP_004230174.1_3089	11.579518583754	-5.96335898856509	0.913225280326198	-13.024857045588	XP_004230174.1probable serine/threonine-protein kinase PBL7
lcl|NC_015439.3_cds_NP_001234404.1_7279	154.335536546601	3.52690367165386	0.997544818449054	154.375830007927	XP_004243975.1uncharacterized protein At4g15545 isoform X1	lcl|NC_015449.3_cds_XP_004251996.1_35597	13.9884786361463	-4.85683420742754	0.934068231689645	-14.8076457640085	XP_004251996.1integrin-linked protein kinase 1-like isoform X1	lcl|NC_015440.3_cds_XP_004235574.1_12452	12.05385844223	4.65005894113031	0.921942972821639	12.9196962619601	XP_004235574.1nuclear transcription factor Y subunit A-3 isoform X1	lcl|NC_015442.3_cds_NP_001234547.1_17038	11.0820106468698	-4.53381382303897	0.910933798509713	-11.9735720551269	XP_010320559.1mei2-like protein isoform X2	lcl|NC_015447.3_cds_XP_010327719.1_31057	28.0571940857698	5.83578232784638	0.982436110998253	28.6576777730604	XP_010327719.1dehydration-responsive element-binding protein 2A	lcl|NC_015441.3_cds_XP_004236625.1_13477	30.8765770338266	-5.97161606778991	0.984552878560111	-31.4487393672133	XP_004236625.1B3 domain-containing protein At1g49475 isoform X2	lcl|NC_015441.3_cds_NP_001266213.1_13272	739.385909138751	5.81383617548584	0.999985728848114	739.408766058405	NP_001266213.1heat shock protein 70-3	lcl|NC_015438.3_cds_XP_004230718.1_4139	10.6698748733529	-5.96335898856509	0.900244648318043	-12.2232516230137	XP_004230718.1uncharacterized protein LOC101246097
lcl|NC_015439.3_cds_NP_001293109.1_8436	24.6556924463438	3.40825917515524	0.975837370098953	24.8901466571357	XP_004244256.1basic leucine zipper 61-like	lcl|NC_015438.3_cds_XP_004229882.1_2636	13.9580155585389	-4.85379764300467	0.934068231689645	-14.777873659348	XP_004229882.1golgin candidate 4 isoform X1	lcl|NC_015440.3_cds_XP_010318489.1_12453	12.05385844223	4.65005894113031	0.921942972821639	12.9196962619601	XP_004235574.1nuclear transcription factor Y subunit A-3 isoform X1	lcl|NC_015440.3_cds_NP_001334266.1_11501	21.6255293584321	-4.50740317016183	0.969134685790584	-22.0902739541816	NP_001334266.1photosystem II reaction center PsbP family protein	lcl|NC_015439.3_cds_XP_004233327.2_5794	27.8141064985586	5.82344909865114	0.981156299516516	28.4171969011326	XP_004233327.2high affinity nitrate transporter 2.7 isoform X1	lcl|NC_015442.3_cds_XP_004238818.1_16066	80.771516732557	-5.96984270068005	0.997716653800837	-80.991832533587	XP_004238818.1expansin-A1	lcl|NC_015439.3_cds_XP_004232208.1_7920	46.7652375111927	5.81142807103609	0.994464831804281	47.124941758087	XP_004232208.1uncharacterized protein LOC101248932	lcl|NC_015443.3_cds_NP_001234165.1_18975	20.2641575215695	-5.96335898856509	0.968222222222222	-21.1233929681166	NP_001234165.1expansin precursor
lcl|NC_015446.3_cds_NP_001234122.1_29260	19.677139163909	3.40825917515524	0.963615285885811	19.9701285995076	XP_004244275.2epidermis-specific secreted glycoprotein EP1	lcl|NC_015441.3_cds_XP_010320448.1_15605	13.9142284114067	-4.84942170682733	0.934068231689645	-14.7350820552667	XP_010320448.1putative tRNA pseudouridine synthase Pus10 isoform X1	lcl|NC_015445.3_cds_XP_010325313.1_26940	11.9095262189444	4.6333761310142	0.91094025929276	12.779084048991	XP_010325313.1ubiquitin carboxyl-terminal hydrolase 9 isoform X2	lcl|NC_015440.3_cds_NP_001334267.1_11502	21.6255293584321	-4.50740317016183	0.969134685790584	-22.0902739541816	NP_001334266.1photosystem II reaction center PsbP family protein	lcl|NC_015443.3_cds_XP_004241730.1_20039	27.7332590753032	5.81932376920776	0.981156299516516	28.3372226597589	XP_004241730.1mitochondrial arginine transporter BAC2-like	lcl|NC_015439.3_cds_XP_004232406.1_7537	30.7235205604908	-5.96456131025596	0.984552878560111	-31.2971357675859	XP_004232406.1maf-like protein DDB_G0281937 isoform X1	lcl|NC_015447.3_cds_XP_004249319.1_31493	324.920748299175	5.80647885506435	0.999918450560652	324.972626342574	XP_004249319.1uncharacterized protein LOC101247770	lcl|NC_015444.3_cds_XP_010323568.1_22334	17.6333721591201	-5.96335898856509	0.957494393476045	-18.6144423534129	XP_010323568.1protein NRT1/ PTR FAMILY 6.2
lcl|NC_015448.3_cds_NP_001304266.1_32777	27.8995662916151	3.38401162890856	0.980323355276777	28.1040447972318	XP_004244294.1B-box zinc finger protein 22 isoform X2	lcl|NC_015441.3_cds_XP_004238277.1_15405	13.8783466194864	-4.84582588325095	0.934068231689645	-14.7000181422131	XP_004238277.1DNA-3-methyladenine glycosylase 1 isoform X1	lcl|NC_015443.3_cds_XP_010322473.1_20672	11.9068780059229	4.63306822469761	0.91094025929276	12.7765044132827	XP_010322473.1succinate dehydrogenase subunit 7B, mitochondrial-like isoform X2	lcl|NC_015440.3_cds_NP_001334268.1_11504	21.6255293584321	-4.50740317016183	0.969134685790584	-22.0902739541816	NP_001334266.1photosystem II reaction center PsbP family protein	lcl|NC_015439.3_cds_XP_025885157.1_6444	27.5556914081629	5.81022156210051	0.981156299516516	28.1615838258895	XP_025885157.1trihelix transcription factor ASIL2 isoform X1	lcl|NC_015446.3_cds_XP_019071154.1_27409	13.1609340269318	-5.9565458780666	0.933380733758583	-14.4461283137996	XP_019071154.1putative F-box/kelch-repeat protein At3g17570	lcl|NC_015439.3_cds_XP_004233717.1_7578	50.8553971335503	5.79819224387939	0.995372069317023	51.1848654477874	XP_004233717.1vicilin-like seed storage protein At2g18540	lcl|NC_015442.3_cds_XP_010321334.1_18048	30.6381383509194	-5.96061078778915	0.985726809378186	-31.2125680227306	XP_010321334.1vacuolar protein-sorting-associated protein 33 homolog isoform X1
lcl|NC_015441.3_cds_XP_004236682.1_13380	20.2710845583329	3.38129212755497	0.966639754895872	20.5511558220687	XP_010323210.1protein TSS isoform X2	lcl|NC_015438.3_cds_NP_001308645.1_4149	13.75976231747	-4.83387802994651	0.934068231689645	-14.5841501583626	NP_001308645.1uncharacterized protein LOC101248148 isoform 2	lcl|NC_015445.3_cds_XP_004244641.1_24674	74.8760657747014	4.63193500232658	0.997783951414911	75.0191978613687	XP_004244641.1mitochondrial pyruvate carrier 1 isoform X1	lcl|NC_015440.3_cds_NP_001334269.1_11503	21.6255293584321	-4.50740317016183	0.969134685790584	-22.0902739541816	NP_001334266.1photosystem II reaction center PsbP family protein	lcl|NC_015439.3_cds_XP_004231600.1_5157	59.6003528190202	5.80956887952013	0.995922886279608	59.8828284796032	XP_004231600.1zinc transporter 8-like	lcl|NC_015440.3_cds_XP_004234555.1_9542	55.4876604063643	-5.93862397006933	0.995278917645147	-55.8045492055073	XP_004234555.1transcription factor BEE 2	lcl|NC_015440.3_cds_XP_004236038.1_11704	32.3306254445616	5.79152851359838	0.987514780835882	32.8452606042388	XP_004236038.1uncharacterized protein LOC101250492	lcl|NC_015440.3_cds_NP_001333365.1_11541	30.6286738711775	-5.96017221200195	0.985726809378186	-31.203194001635	NP_001333365.1beta-1,3-glucanase family protein precursor
lcl|NC_015441.3_cds_XP_004236715.1_13317	55.9488390158943	3.32579701496327	0.993866186395065	56.0476004215274	XP_010323966.1RNA pseudouridine synthase 3, mitochondrial isoform X2	lcl|NC_015449.3_cds_XP_010313994.1_35574	13.7278755502127	-4.83064835534745	0.934068231689645	-14.5529973082918	XP_010313994.12-phytyl-1,4-beta-naphthoquinone methyltransferase, chloroplastic isoform X3	lcl|NC_015445.3_cds_XP_004245040.1_25228	11.8309771051808	4.62421521814364	0.91094025929276	12.7025739772309	XP_004245040.1fatty-acid-binding protein 2 isoform X1	lcl|NC_015440.3_cds_XP_025886016.1_12447	66.3010359173629	-4.50200991139161	0.997092647628893	-66.4537091286687	XP_025886016.1putative lipid-transfer protein DIR1	lcl|NC_015438.3_cds_XP_010318326.1_784	26.8872560214195	5.77543282195294	0.979689594929509	27.5005483698462	XP_010318326.1uncharacterized protein LOC101260961 isoform X2	lcl|NC_015442.3_cds_XP_010321573.1_17220	30.1044490744331	-5.92957883046633	0.984552878560111	-30.6828577414466	XP_010321573.1uncharacterized protein LOC101255596 isoform X3	lcl|NC_015442.3_cds_XP_010320771.1_16271	27.0033986342598	5.78153800042767	0.982250764525994	27.6153891779771	XP_010320771.1uncharacterized protein LOC104647288	lcl|NC_015441.3_cds_XP_004238231.1_15339	387.142699818269	-5.9535779677725	0.999936799184506	-387.188474922998	XP_004238231.1hydroquinone glucosyltransferase
lcl|NC_015443.3_cds_XP_010323107.1_21221	45.1382779248938	3.30872350160433	0.989284974951352	45.2593833943307	XP_010324007.1MOB kinase activator-like 1A isoform X2	lcl|NC_015439.3_cds_XP_010316040.1_8419	13.6866353312265	-4.82646055838402	0.934068231689645	-14.5127085070849	XP_010316040.1GTP-binding protein At3g49725, chloroplastic isoform X1	lcl|NC_015445.3_cds_XP_010324995.1_25229	11.8309771051808	4.62421521814364	0.91094025929276	12.7025739772309	XP_004245040.1fatty-acid-binding protein 2 isoform X1	lcl|NC_015448.3_cds_XP_004249867.1_32144	34.0993208487372	-4.48570809906251	0.987552224662962	-34.3930990097595	XP_004249867.1probable plastid-lipid-associated protein 7, chloroplastic isoform X1	lcl|NC_015440.3_cds_XP_004236033.1_11637	338.30519923971	5.75253793448375	0.999817169788323	338.354103751244	XP_004236033.1probable E3 ubiquitin-protein ligase RNF217	lcl|NC_015449.3_cds_XP_004251685.1_35011	489.133691061568	-5.92503490532138	0.999890301872994	-489.169575679174	XP_004251685.1uncharacterized protein LOC101248456	lcl|NC_015438.3_cds_XP_010318326.1_784	26.8888633873672	5.77551749165599	0.980819571865443	27.5021376725686	XP_010318326.1uncharacterized protein LOC101260961 isoform X2	lcl|NC_015446.3_cds_XP_004247694.2_29073	75.9131195698311	-5.94825209617488	0.998156982670744	-76.1458037308894	XP_004247694.2proteinase inhibitor I-B-like
lcl|NC_015443.3_cds_XP_004240512.1_18482	45.1018642965078	3.24650810515863	0.989284974951352	45.2185578927222	XP_010324184.1mercaptopyruvate sulfurtransferase-like protein isoform X2	lcl|NC_015446.3_cds_XP_025888604.1_29540	13.6265224696536	-4.82033445558718	0.934068231689645	-14.4539869544598	XP_025888604.1U11/U12 small nuclear ribonucleoprotein 35 kDa protein isoform X2	lcl|NC_015449.3_cds_XP_010314287.1_36136	11.6519421564861	4.60311500259598	0.91094025929276	12.5282250835951	XP_010314287.1sulfite exporter TauE/SafE family protein 3 isoform X2	lcl|NC_015447.3_cds_XP_004248078.3_30160	78.4049211851184	-4.46368179273251	0.998055304302881	-78.5318796489132	XP_004248078.3rhodanese-like domain-containing protein 4, chloroplastic	lcl|NC_015443.3_cds_XP_004241586.1_20346	58.595344966355	5.75253793448375	0.995817251046195	58.8770425922856	XP_004241586.1NAC domain-containing protein 100	lcl|NC_015448.3_cds_XP_010313039.1_33640	29.8333660327019	-5.92283369470363	0.983553406736278	-30.4156158546278	XP_010313039.1transcription initiation factor TFIID subunit 15 isoform X1	lcl|NC_015439.3_cds_XP_010316302.1_7721	11.6523676365496	5.7688084370983	0.913225280326198	13.0021852902212	XP_010316302.1titin isoform X2	lcl|NC_015440.3_cds_NP_001234216.1_9740	32.2423563165868	-5.94318110662746	0.987514780835882	-32.7855294682261	NP_001234216.1ammonium transporter 1 member 3
lcl|NC_015439.3_cds_XP_004231769.1_8723	38.472810129533	3.23833417371293	0.986724216453443	38.608858147888	XP_010324228.1KH domain-containing protein At5g56140 isoform X4	lcl|NC_015442.3_cds_XP_004238968.1_16311	13.6258788629986	-4.82026872466975	0.934068231689645	-14.4533582729808	XP_004238968.1uncharacterized protein LOC101266509 isoform X1	lcl|NC_015447.3_cds_XP_010327688.1_31721	11.3817985256239	4.57068132560595	0.910933798509713	12.2652543984271	XP_010327688.1ethylene-inducible CTR1-like protein kinase isoform X2	lcl|NC_015445.3_cds_XP_004245893.1_26142	103.969478014931	-4.46209554184056	0.998959813929448	-104.065184645595	XP_004245893.1abscisic acid receptor PYR1	lcl|NC_035963.1_cds_YP_009430454.1_37492	45.3813605661975	5.75253793448375	0.992961036850445	45.7445032711789	YP_009430454.1cytochrome c maturation protein CcmFC	lcl|NC_015442.3_cds_XP_010321334.1_18048	29.7222548018129	-5.91753939503412	0.983553406736278	-30.3056051415521	XP_010321334.1vacuolar protein-sorting-associated protein 33 homolog isoform X1	lcl|NC_015440.3_cds_XP_025886164.1_9164	15.371503188492	5.76115486455486	0.947208970438328	16.4156637285004	XP_025886164.1G-type lectin S-receptor-like serine/threonine-protein kinase At5g24080 isoform X2	lcl|NC_015438.3_cds_XP_004229930.1_2568	30.1783718868433	-5.9391500153715	0.985726809378186	-30.7572370775676	XP_004229930.1ATG8-interacting protein 1 isoform X2
lcl|NC_015448.3_cds_XP_010312693.1_32796	14.6948293682814	3.17379392151822	0.937233469962323	15.0336614974254	XP_010324248.1protein NOI4 isoform X2	lcl|NC_015438.3_cds_XP_004228757.1_13	13.582321836144	-4.81581331418451	0.934068231689645	-14.4108127577063	XP_004228757.1protein SHOOT GRAVITROPISM 5 isoform X2	lcl|NC_015442.3_cds_XP_004240221.1_17750	41.2660017054031	4.57065866196202	0.991570831718138	41.5183551860439	XP_004240221.1transcription factor MYB24-like	lcl|NC_015440.3_cds_NP_001316911.1_8889	692.639866298644	-4.42106744867213	0.999939699358229	-692.65397582313	NP_001316911.1chlorophyll a/b-binding protein	lcl|NC_015439.3_cds_XP_004231858.1_8568	153.40662986942	5.7508748852611	0.999215861536586	153.514385807452	XP_004231858.1uncharacterized acetyltransferase At3g50280	lcl|NC_015446.3_cds_XP_004247692.2_29070	29.4503689868345	-5.90450187193137	0.983553406736278	-30.036434139497	XP_004247692.2proteinase inhibitor I-B-like isoform X1	lcl|NC_035963.1_cds_YP_009430455.1_37493	67.2128037659788	5.75088652910104	0.997620795107034	67.4583848454331	YP_009430455.1cytochrome c maturation protein CcmC	lcl|NC_015442.3_cds_XP_025886801.1_15889	23.995646820969	-5.93298533952157	0.9775249745158	-24.7182398522965	XP_025886801.1uncharacterized protein LOC101267602 isoform X2
lcl|NC_015445.3_cds_XP_025888105.1_25591	23.0698404722564	3.15958006229852	0.971102968575332	23.2851988521772	XP_010324289.1probable serine/threonine-protein kinase WNK11 isoform X2	lcl|NC_015440.3_cds_XP_004235157.1_10411	13.5388578798596	-4.81135366599381	0.934068231689645	-14.3683609639481	XP_004235157.1probable xyloglucan endotransglucosylase/hydrolase protein 23	lcl|NC_015447.3_cds_XP_004248578.1_30251	11.3483690281643	4.56661657536778	0.910933798509713	12.2327211423224	XP_004248578.1(+)-neomenthol dehydrogenase isoform X1	lcl|NC_015442.3_cds_XP_004238946.1_16283	157.181688805097	-4.42067421364502	0.999580049101951	-157.243841393314	XP_004238946.1probable carboxylesterase 6	lcl|NC_015446.3_cds_NP_001296151.1_29093	26.1426284457913	5.73566451433291	0.979689594929509	26.7644329190005	NP_001296151.11-aminocyclopropane-1-carboxylate oxidase homolog isoform 2	lcl|NC_015439.3_cds_XP_004233436.1_5595	11.1927801582119	-5.90209809404422	0.913714297322553	-12.6535801092727	XP_004233436.1aspartic proteinase PCS1-like	lcl|NC_015441.3_cds_XP_004236890.1_12985	26.3215355959971	5.7453199321786	0.980819571865443	26.9412682933531	XP_004236890.1pyruvate dehydrogenase E1 component subunit beta-3, chloroplastic-like isoform X1	lcl|NC_015439.3_cds_XP_004232942.4_6516	195.124044702691	-5.91755529895196	0.999771661569827	-195.213755360256	XP_004232942.4phospholipase A1-IIgamma
lcl|NC_015440.3_cds_XP_004235492.2_10921	37.572423132241	3.14522476932145	0.985829917608579	37.7038382512671	XP_019070538.1uncharacterized protein LOC104648428 isoform X1	lcl|NC_015448.3_cds_XP_025884055.1_32230	13.5167355069005	-4.80907848015578	0.934068231689645	-14.3467548453231	XP_025884055.1NAD(P)H-quinone oxidoreductase subunit O, chloroplastic isoform X2	lcl|NC_015438.3_cds_XP_004230637.1_3920	12.7152635100049	4.55868602029594	0.921936512038592	13.5077586727223	XP_004230637.1calmodulin	lcl|NC_015442.3_cds_XP_025886885.1_16667	11.7557367251241	-4.41859390320397	0.910907955377525	-12.558714824052	XP_025886885.1uncharacterized protein LOC112941536	lcl|NC_035963.1_cds_YP_009430468.1_37506	224.713475820841	5.72907896165976	0.999626213789461	224.786495504585	YP_009430468.1NADH dehydrogenase subunit 6	lcl|NC_015441.3_cds_XP_004236607.1_13510	118.836925136571	-5.90209809404422	0.998833949538862	-118.983400261661	XP_004236607.1uncharacterized protein LOC101267797	lcl|NC_015446.3_cds_NP_001296151.1_29093	26.1441921093321	5.73574918403596	0.980819571865443	26.7659784007951	NP_001296151.11-aminocyclopropane-1-carboxylate oxidase homolog isoform 2	lcl|NC_015445.3_cds_XP_004245129.1_25447	272.854534473273	-5.91755529895196	0.999887869520897	-272.918695664739	XP_004245129.1zinc finger CCCH domain-containing protein 20
lcl|NW_020443186.1_cds_XP_019067301.1_37349	15.1120857243805	3.14522476932145	0.943245145530576	15.435918300852	XP_025887826.1cyprosin isoform X2	lcl|NC_015448.3_cds_XP_010313546.1_34576	13.4902805169535	-4.80635298493545	0.934068231689645	-14.3209181773339	XP_010313546.1nudix hydrolase 9 isoform X4	lcl|NC_015446.3_cds_NP_001234523.1_27082	11.7616187467545	4.55868602029594	0.910933798509713	12.6141703562164	NP_001234523.1pathogenesis-related leaf protein 4 precursor	lcl|NC_015440.3_cds_XP_004234117.1_8973	26.4718191635056	-4.39084891272107	0.979071370116725	-26.8335007779396	XP_004234117.1uncharacterized protein LOC101259314	lcl|NC_015441.3_cds_XP_010320086.1_14562	25.6744303821363	5.71008623590939	0.978157884045017	26.3017387309031	XP_010320086.1exocyst complex component SEC5A isoform X1	lcl|NC_015443.3_cds_XP_004241452.1_20579	16.7114425973303	-5.90209809404422	0.952372729858205	-17.723066201862	XP_004241452.1bidirectional sugar transporter SWEET12	lcl|NC_015440.3_cds_NP_001234452.1_9675	13.7851141675176	5.73012796893424	0.933076452599388	14.9286214752688	NP_001234452.1APETALA2a	lcl|NC_015441.3_cds_XP_004237494.1_14064	48.4500415897458	-5.90195844390094	0.994954128440367	-48.8081923812144	XP_004237494.1F-box protein PP2-B10-like
lcl|NC_015439.3_cds_NP_001234038.1_7478	110.226203987981	2.96080019818402	0.988490042644806	110.26596203459	XP_025887971.1probable amino acid permease 7 isoform X3	lcl|NC_015447.3_cds_XP_010312364.1_32089	13.4591528404926	-4.8031394841494	0.934068231689645	-14.290519377823	XP_010312364.1rop guanine nucleotide exchange factor 7 isoform X1	lcl|NC_015440.3_cds_NP_001315619.1_10068	11.25790284869	4.5555588574767	0.910933798509713	12.1446899118288	NP_001315619.1peptide chain release factor 1-like, mitochondrial	lcl|NC_015441.3_cds_XP_004236717.1_13315	31.6042597405611	-4.3838284850433	0.984985140198992	-31.906851708295	XP_004236717.1monothiol glutaredoxin-S1-like	lcl|NC_015448.3_cds_NP_001233780.2_33263	598.949758623708	5.70802543459707	0.999910616340958	598.976956910498	NP_001233780.2heat shock protein 70	lcl|NC_015443.3_cds_XP_004242438.1_21243	144.683207678342	-5.89932100937365	0.999152886685898	-144.80342735055	XP_004242438.1fimbrin-2	lcl|NC_015438.3_cds_XP_019067411.1_322	25.9257439071206	5.72387218015691	0.979259938837921	26.5500830483141	XP_019067411.1uncharacterized protein LOC101253518	lcl|NC_015443.3_cds_XP_004241452.1_20579	16.7107782335003	-5.90195844390094	0.952666666666667	-17.722393253812	XP_004241452.1bidirectional sugar transporter SWEET12
lcl|NC_015449.3_cds_NP_001233862.2_35136	386.675783556081	2.94591596109804	0.989473357346913	386.687005224586	XP_025887973.1probable 6-phosphogluconolactonase 4, chloroplastic isoform X1	lcl|NC_015446.3_cds_XP_025888714.1_28783	13.4002068269144	-4.7970344444508	0.934068231689645	-14.2329576148224	XP_025888714.1beta-glucosidase 11 isoform X4	lcl|NC_015441.3_cds_XP_025886342.1_12839	11.1979135484416	4.5481793271111	0.910933798509713	12.0863229739211	XP_025886340.1CDP-diacylglycerol--serine O-phosphatidyltransferase 1 isoform X1	lcl|NC_015441.3_cds_XP_004237402.1_14276	52.4104647510981	-4.36866867787229	0.994887367015549	-52.5922245340803	XP_004237402.1PLAT domain-containing protein 2	lcl|NC_015438.3_cds_NP_001306106.1_1043	25.5218509163053	5.70165167849588	0.978157884045017	26.1509790649798	NP_001306106.1universal stress protein isoform 1	lcl|NC_015438.3_cds_NP_001266257.2_4676	232.615212383855	-5.87408371787462	0.999646528257425	-232.6893678102	NP_001266257.2plasmamembrane intrinsic protein 2.8	lcl|NC_015439.3_cds_XP_010316366.1_7534	25.755490609974	5.71454724899813	0.979259938837921	26.3818374421019	XP_010316366.1uncharacterized protein LOC104645737	lcl|NC_015443.3_cds_XP_004240400.1_18300	29.3632372146648	-5.90029865889967	0.984680937818552	-29.950179030999	XP_004240400.1vacuolar cation/proton exchanger 3-like
lcl|NC_015443.3_cds_XP_004242005.1_19493	104.171079421652	2.92763333424882	0.988396886515133	104.212210536059	NP_001233814.1gamma-tocopherol methyltransferase isoform 2	lcl|NC_015440.3_cds_XP_004234812.1_9951	13.3782302153303	-4.79475169865668	0.934068231689645	-14.2114984271944	XP_004234812.1uncharacterized protein LOC101265105 isoform X1	lcl|NC_015442.3_cds_XP_010321371.1_17945	11.1979135484416	4.5481793271111	0.910933798509713	12.0863229739211	XP_010321371.1uncharacterized protein LOC101266225 isoform X2	lcl|NC_015439.3_cds_XP_004232775.1_6821	25.13108568964	-4.3239570290659	0.977438945600207	-25.5003543569346	XP_004232775.1zinc finger protein CONSTANS-LIKE 2	lcl|NC_015444.3_cds_XP_010324372.1_23704	25.4526131755081	5.69780790613095	0.978157884045017	26.0825714299264	XP_010324372.1protein yippee-like At5g53940 isoform X2	lcl|NC_015443.3_cds_XP_004240340.1_18178	15.3206679770443	-5.87408371787462	0.947084873847154	-16.408160371822	XP_004240340.1protein NRT1/ PTR FAMILY 3.1-like	lcl|NC_015449.3_cds_NP_001238797.2_36404	113.634666459037	5.71259804437666	0.999245667686035	113.778166612374	NP_001238797.2short-chain dehydrogenase-reductase	lcl|NC_015439.3_cds_XP_010316510.1_7150	28.8717903837512	-5.87635930399697	0.983535168195719	-29.4637383682543	XP_010316510.1apyrase isoform X2
lcl|NC_015449.3_cds_XP_004251798.1_35216	18.0779507774225	2.91075951568442	0.951610565975241	18.3107843979732	NP_001234139.1aquaporin PIP1-5	lcl|NC_015441.3_cds_XP_004238386.1_15583	13.3782302153303	-4.79475169865668	0.934068231689645	-14.2114984271944	XP_004238386.1RNA pseudouridine synthase 2, chloroplastic isoform X1	lcl|NC_015441.3_cds_XP_010319211.1_13451	11.1807107343998	4.54605615521813	0.910933798509713	12.0695865336273	XP_010319211.1probable galacturonosyltransferase 4 isoform X2	lcl|NC_015438.3_cds_XP_010316007.1_169	89.7471964107121	-4.32289348678339	0.998522634276608	-89.8512474686969	XP_010316007.1probable plastid-lipid-associated protein 12, chloroplastic	lcl|NC_015440.3_cds_XP_004235714.1_12207	1025.56563823042	5.68690039693313	0.999969528298054	1025.58140542577	XP_004235714.1pyridoxal 5'-phosphate synthase-like subunit PDX1.2	lcl|NC_015444.3_cds_XP_004243957.2_22368	28.7178685338993	-5.86877903114875	0.982436110998253	-29.3114063198403	XP_004243957.2uncharacterized protein LOC101245860 isoform X3	lcl|NC_015441.3_cds_XP_010320086.1_14562	25.6759665669978	5.71017090561244	0.979259938837921	26.3032566599821	XP_010320086.1exocyst complex component SEC5A isoform X1	lcl|NC_015441.3_cds_XP_025886640.1_15266	28.765798769829	-5.8711437504748	0.983535168195719	-29.3588403688742	XP_025886640.1uncharacterized protein LOC101262306 isoform X3
lcl|NC_015449.3_cds_XP_025884351.1_35302	20.7086973457788	2.91075951568442	0.958224651182048	20.9122611574457	NP_001266091.1auxin-responsive protein IAA29	lcl|NC_015447.3_cds_XP_004248138.1_30055	13.3782302153303	-4.79475169865668	0.934068231689645	-14.2114984271944	XP_004248138.1nudix hydrolase 22, chloroplastic-like isoform X1	lcl|NC_015439.3_cds_XP_004233062.1_6380	11.1600562230421	4.54350283990163	0.910933798509713	12.0494926431636	XP_004233062.1probable WRKY transcription factor 65 isoform X1	lcl|NC_015444.3_cds_XP_004243715.1_22509	36.6171685765845	-4.31905822965306	0.988852995649739	-36.8710089169952	XP_004243715.1auxin-binding protein ABP19a	lcl|NC_015445.3_cds_NP_001234351.2_26606	113.514607950844	5.68505433776776	0.998756754560598	113.656878635027	NP_001234351.2PR5-like protein precursor	lcl|NC_015439.3_cds_XP_004233043.1_6431	349.649129666612	-5.85986985865492	0.999827327022305	-349.698229837355	XP_004233043.1low-temperature-induced cysteine proteinase-like	lcl|NC_015438.3_cds_NP_001306106.1_1043	25.523378146234	5.70173634819893	0.979259938837921	26.1524880151015	NP_001306106.1universal stress protein isoform 1	lcl|NC_015448.3_cds_NP_001233769.1_33332	3327.87420927474	-5.8509243737262	1.0	-3327.87935269174	NP_001233769.1Miraculin-like precursor
lcl|NC_015440.3_cds_XP_004234419.1_9236	72.6006340388323	2.89570516996214	0.987142383968865	72.6583592663074	NP_001296216.1osmotin-like protein TPM-1 precursor	lcl|NC_015444.3_cds_XP_019070394.1_22510	13.2925621275814	-4.78581857388668	0.934068231689645	-14.1278543076353	XP_019070394.1MOB kinase activator-like 1A isoform X1	lcl|NC_015443.3_cds_XP_004241960.1_19590	11.060291036107	4.53110581375216	0.910933798509713	11.952445678555	XP_004241960.1proteinase inhibitor PSI-1.2	lcl|NC_015441.3_cds_XP_004236849.1_13063	3018.75149786297	-4.31508932745011	0.999963388896068	-3018.75458191716	XP_004236849.1glyceraldehyde-3-phosphate dehydrogenase A, chloroplastic	lcl|NC_015442.3_cds_XP_004239914.1_17722	24.8787123944986	5.66554696985068	0.976449437289237	25.5156570143855	XP_004239914.1ultraviolet-B receptor UVR8 isoform X1	lcl|NC_015442.3_cds_XP_004238706.1_15864	13.6823550468289	-5.84551456567785	0.933382765205379	-14.8787391994428	XP_004238706.1cyclin-D1-1	lcl|NC_015446.3_cds_XP_004247707.1_29111	15.2348588928775	5.68769270261384	0.947208970438328	16.2619424966778	XP_004247707.1deacetoxyvindoline 4-hydroxylase	lcl|NC_015448.3_cds_NP_001234369.2_33857	15.5401932336045	-5.83782810648123	0.947208970438328	-16.6005374231857	NP_001234369.2xyloglucan endotransglycosylase precursor
lcl|NC_015442.3_cds_XP_025886718.1_16923	28.842500472584	2.87640801089365	0.973173104790295	28.9855749737027	NP_001309012.1phosphatidylinositol glycan anchor biosynthesis class U protein	lcl|NC_015444.3_cds_XP_025887771.1_22511	13.2925621275814	-4.78581857388668	0.934068231689645	-14.1278543076353	XP_019070394.1MOB kinase activator-like 1A isoform X1	lcl|NC_015440.3_cds_NP_001307321.1_10932	26.6107097512815	4.5180440357986	0.979097213248912	26.9915282149115	NP_001307321.1miraculin precursor	lcl|NC_015443.3_cds_XP_004241734.1_20030	790.698016120883	-4.30723279425627	0.999903088254296	-790.709747601384	XP_004241734.1photosystem I reaction center subunit VI-1, chloroplastic-like	lcl|NC_015442.3_cds_XP_010320787.1_16323	24.8481804757857	5.66381028737152	0.976449437289237	25.4855021517833	XP_010320787.1protein decapping 5 isoform X2	lcl|NC_015445.3_cds_XP_004245685.1_26500	12.9541624813114	-5.84551456567785	0.924600820704506	-14.2119796696226	XP_004245685.1probable sugar phosphate/phosphate translocator At1g12500	lcl|NC_015442.3_cds_XP_004238657.1_15767	101.853087917837	5.68409943788983	0.999068297655454	102.0115704458	XP_004238657.1probable inactive poly [ADP-ribose] polymerase SRO2	lcl|NC_015446.3_cds_XP_004247364.1_28878	28.0238209864481	-5.8340953497744	0.983535168195719	-28.6246608928516	XP_004247364.1thermospermine synthase ACAULIS5-like
lcl|NC_015448.3_cds_XP_004250698.1_33635	27.0976330597511	2.87392274750405	0.971889620337018	27.249608243047	XP_004244450.1mediator of RNA polymerase II transcription subunit 28-like isoform X2	lcl|NC_015447.3_cds_XP_004248093.1_30127	13.2631536795481	-4.7827391809547	0.934068231689645	-14.0991432222086	XP_004248093.1GRF1-interacting factor 3 isoform X1	lcl|NC_015445.3_cds_NP_001234351.2_26606	110.498277057203	4.44539873396683	0.999082568807339	110.587661167575	NP_001234351.2PR5-like protein precursor	lcl|NC_015449.3_cds_XP_004252001.1_35607	140.182945392842	-4.29929497483163	0.999418529525778	-140.248857807446	XP_004252001.1uncharacterized protein LOC101243677	lcl|NC_015441.3_cds_XP_010320417.1_15507	24.7909000478698	5.6605464751662	0.976449437289237	25.4289306023865	XP_010320417.1uncharacterized protein LOC101257070 isoform X1	lcl|NC_015447.3_cds_XP_004248524.1_30403	32.283671942954	-5.84551456567785	0.986377117783285	-32.8086195177094	XP_004248524.1protein NRT1/ PTR FAMILY 4.5	lcl|NC_015442.3_cds_XP_010320568.1_15768	101.853087917837	5.68409943788983	0.999068297655454	102.0115704458	XP_004238657.1probable inactive poly [ADP-ribose] polymerase SRO2	lcl|NC_015438.3_cds_XP_025885197.1_329	27.8742578801521	-5.8265107545464	0.982250764525994	-28.4767006505681	XP_025885197.1nicotinamidase 2 isoform X1
lcl|NC_015444.3_cds_XP_004243659.1_22666	12.6488848121424	2.82329667443409	0.914346043969693	12.9601424028718	NP_001390413.1ethylene-responsive transcription factor ERF061	lcl|NC_015449.3_cds_XP_004251978.1_35560	13.1660248603558	-4.77252175127322	0.934068231689645	-14.0043269916795	XP_004251978.1DExH-box ATP-dependent RNA helicase DExH10-like isoform X1	lcl|NC_015439.3_cds_NP_001234400.1_7280	572.363863931041	4.42682057242197	0.999924624197786	572.380982802933	NP_001234400.1acidic 27 kDa endochitinase precursor	lcl|NC_015448.3_cds_XP_004250720.1_33575	22.7330140103912	-4.29573715541844	0.971469182064866	-23.1353254505979	XP_004250720.1D-ribulose kinase isoform X1	lcl|NC_015446.3_cds_NP_001318094.1_27119	74.1546155403481	5.65632261922444	0.997348961930687	74.370027507791	NP_001318094.1L-ascorbate peroxidase 2, cytosolic	lcl|NC_015440.3_cds_XP_004234724.1_9692	28.1080555308419	-5.83834953692645	0.982436110998253	-28.707997335938	XP_004234724.1cyclin-dependent kinase inhibitor 1-like isoform X2	lcl|NC_015440.3_cds_XP_010318033.1_10278	25.1987736408158	5.68362760977236	0.979259938837921	25.8317985399322	XP_010318033.1protein PLASTID TRANSCRIPTIONALLY ACTIVE 7 isoform X1	lcl|NC_015439.3_cds_XP_004233386.1_5691	146.324358610213	-5.81801962540105	0.999561671763507	-146.4399784043	XP_004233386.1protein CHLORORESPIRATORY REDUCTION 7, chloroplastic
lcl|NC_015446.3_cds_XP_004247695.1_29074	679.275232728807	2.7909413011217	0.987813108102513	679.280966281348	XP_004244642.1mitochondrial pyruvate carrier 1 isoform X2	lcl|NC_015438.3_cds_XP_010323514.1_643	13.0770533443379	-4.76309849738659	0.934068231689645	-13.9174865355231	XP_010323514.1protein TWIN LOV 1-like isoform X2	lcl|NC_015445.3_cds_XP_010325044.1_25398	36.4004381923187	4.37971587925062	0.988852995649739	36.6629760354472	XP_004245114.1ferrochelatase-2, chloroplastic-like isoform X1	lcl|NC_015439.3_cds_NP_001316856.1_6222	3691.03037392249	-4.28564197255831	0.999918163414739	-3691.03286194333	NP_001316856.1chlorophyll a-b binding protein 1B, chloroplastic	lcl|NC_015449.3_cds_XP_010313667.1_34713	24.7128924016182	5.65608972732851	0.976449437289237	25.3518914848094	XP_010313667.1zinc finger CCCH domain-containing protein 13 isoform X2	lcl|NC_015442.3_cds_XP_010321120.1_17087	2373.70698116097	-5.83617670109852	1.0	-2373.71415578431	XP_010321120.1uncharacterized protein LOC101259747	lcl|NC_015446.3_cds_XP_010326957.1_29472	1544.52201542276	5.6793870087417	1.0	1544.5324572706	XP_010326957.1cysteine proteinase inhibitor B	lcl|NC_015441.3_cds_XP_004236562.1_13643	27.2574261871053	-5.79480189481907	0.982250764525994	-27.8665931061853	XP_004236562.1protein GAST1-like
lcl|NC_015446.3_cds_XP_010325843.1_27633	12.799544599854	2.78265468993674	0.912652672545853	13.0985307987987	XP_004244887.1secoisolariciresinol dehydrogenase-like isoform X1	lcl|NC_015438.3_cds_XP_010322355.1_1548	12.8726480581234	-4.74121327176551	0.924752618722312	-13.7180235936768	XP_010322355.1protein kinase superfamily protein isoform X1	lcl|NC_015449.3_cds_NP_001234624.1_34791	129.771208650089	4.3171313418726	0.999362536072705	129.842998338486	NP_001234624.12-oxoglutarate-dependent dioxygenase	lcl|NC_015446.3_cds_XP_004247654.1_29062	1051.61927629922	-4.28100230014506	0.999907395442994	-1051.62798995881	XP_004247654.1wound-induced proteinase inhibitor 1	lcl|NC_015443.3_cds_XP_004241085.1_18933	24.5206655277547	5.64504825932401	0.976449437289237	25.1620668422551	XP_004241085.1uncharacterized protein LOC101248305	lcl|NC_015439.3_cds_XP_004232821.1_6713	27.8678641675692	-5.82618562826835	0.981156299516516	-28.4703756953984	XP_004232821.1glycine-rich cell wall structural protein 1.8	lcl|NC_015442.3_cds_XP_004239914.1_17722	24.8802018784421	5.66563163955373	0.9775249745158	25.5171281179357	XP_004239914.1ultraviolet-B receptor UVR8 isoform X1	lcl|NC_015442.3_cds_XP_004238926.1_16253	274.809816230929	-5.79343398712277	0.999889908256881	-274.87087691176	XP_004238926.1zinc finger protein CONSTANS-LIKE 16-like
lcl|NC_015439.3_cds_XP_004232326.1_7725	25.2448584898611	2.71105540986441	0.967391214341904	25.3900118473479	XP_004245064.1L10-interacting MYB domain-containing protein isoform X1	lcl|NC_015443.3_cds_XP_010322025.1_18700	12.7999706230249	-4.73335115399254	0.924752618722312	-13.6471191501101	XP_010322025.1uncharacterized protein LOC101254099 isoform X1	lcl|NC_015439.3_cds_XP_004231600.1_5157	57.5929760687888	4.28451105685695	0.99580479820821	57.7521248739508	XP_004231600.1zinc transporter 8-like	lcl|NC_015449.3_cds_XP_004251852.1_35322	68.163307503533	-4.27841624515571	0.997206788129388	-68.2974475027289	XP_004251852.1protochlorophyllide reductase	lcl|NC_015445.3_cds_XP_019070797.1_26262	24.3915368939383	5.63758340519067	0.976449437289237	25.0345644799113	XP_019070797.13-isopropylmalate dehydrogenase, chloroplastic isoform X2	lcl|NC_015440.3_cds_XP_010318696.1_11898	27.299060773895	-5.79696423539966	0.981156299516516	-27.9077679774523	XP_010318696.1uncharacterized protein LOC101254582 isoform X2	lcl|NC_015441.3_cds_XP_010320417.1_15507	24.7923843780813	5.66063114486925	0.9775249745158	25.4303965385677	XP_010320417.1uncharacterized protein LOC101257070 isoform X1	lcl|NC_015447.3_cds_XP_004248142.1_30051	34.3806625276055	-5.79343398712277	0.989117227319062	-34.8653672460258	XP_004248142.1GDSL esterase/lipase At1g28610
lcl|NC_015440.3_cds_XP_010318988.1_11211	28.5612099099634	2.69776579235023	0.971467312549166	28.6883365114007	XP_004245130.1RNA polymerase sigma factor sigC isoform X1	lcl|NC_015444.3_cds_XP_019070351.1_24065	12.7999706230249	-4.73335115399254	0.924752618722312	-13.6471191501101	XP_019070351.1protein NOI4 isoform X1	lcl|NC_015438.3_cds_XP_004230753.1_4193	146.270924423265	4.25833845599409	0.999463755007107	146.332897114908	XP_004230753.1scopoletin glucosyltransferase-like	lcl|NC_015449.3_cds_XP_004252895.1_37075	2466.19821061091	-4.24610386989925	0.999918163414739	-2466.20186591012	XP_004252895.1photosystem II 5 kDa protein, chloroplastic	lcl|NC_015442.3_cds_XP_010321172.2_16341	24.1568424746764	5.62391615668045	0.976449437289237	24.8028520796239	XP_010321172.2F-box protein At3g07870-like	lcl|NC_015447.3_cds_XP_004249320.1_31494	188.781980579796	-5.78662087662428	0.999467760939341	-188.870646668031	XP_004249320.1protein RADIALIS-like 1	lcl|NC_015449.3_cds_XP_010313667.1_34713	24.7143721535386	5.65617439703156	0.9775249745158	25.3533528306068	XP_010313667.1zinc finger CCCH domain-containing protein 13 isoform X2	lcl|NC_015448.3_cds_XP_004251309.1_34597	185.258470845672	-5.78967206832657	0.999747196738022	-185.348917781398	XP_004251309.1very-long-chain (3R)-3-hydroxyacyl-CoA dehydratase 2 isoform X1
lcl|NC_015446.3_cds_XP_010326013.1_27147	16.6833734077247	2.69776579235023	0.9413530410301	16.9000854593091	XP_004245229.1uncharacterized protein LOC101249111 isoform X1	lcl|NC_015439.3_cds_XP_004233897.1_5979	32.9624688630556	-4.73129217724355	0.987380449633586	-33.3002924794116	XP_004233897.1protein PHLOEM PROTEIN 2-LIKE A9 isoform X3	lcl|NC_015448.3_cds_XP_019066383.1_32479	38.5636959003285	4.22165103301837	0.99002024378688	38.7940843291551	XP_019066383.1NAM-like protein isoform X1	lcl|NC_015440.3_cds_XP_010317891.1_9913	18.0933186082478	-4.24350719664588	0.959406900116294	-18.5842818421254	XP_010317891.1uncharacterized protein LOC101260406 isoform X2	lcl|NC_015439.3_cds_XP_010316525.1_7112	24.0840872293138	5.61965288591376	0.976449437289237	24.7310282080498	XP_010316525.1haloacid dehalogenase-like hydrolase domain-containing protein 3 isoform X2	lcl|NC_015443.3_cds_NP_001266042.1_21395	27.0794116603062	-5.78551977567645	0.981156299516516	-27.6905538937571	NP_001266042.1auxin-responsive protein IAA2	lcl|NC_015445.3_cds_XP_004245019.1_25158	24.6862624855859	5.6545651441699	0.9775249745158	25.3255930330744	XP_004245019.1uncharacterized protein LOC101256695	lcl|NC_015444.3_cds_XP_004244255.1_23691	68.4823721229793	-5.78932958879004	0.997702344546381	-68.7266442413556	XP_004244255.1uncharacterized protein LOC101262936
lcl|NC_015442.3_cds_XP_025887012.1_17443	22.4809189629878	2.68127766956166	0.961644516209167	22.6402510445824	XP_004245278.1probable plastid-lipid-associated protein 10, chloroplastic isoform X2	lcl|NC_015446.3_cds_XP_010326630.1_28644	12.7447840229294	-4.7273524133711	0.924752618722312	-13.5932843945575	XP_010326630.1endo-1,3;1,4-beta-D-glucanase isoform X1	lcl|NW_020443186.1_cds_XP_004253408.1_37348	36.9312521387026	4.20893998126882	0.988807770168411	37.1703182700707	XP_004253408.1uncharacterized protein At1g66480-like isoform X1	lcl|NC_015447.3_cds_NP_001332771.1_29923	3798.16122444458	-4.24225950291205	0.999918163414739	-3798.16359358573	NP_001332771.1chlorophyll a-b binding protein 8, chloroplastic	lcl|NC_015442.3_cds_XP_019069639.1_16861	23.9994841280045	5.61467946640887	0.976449437289237	24.6475123272279	XP_019069639.1uncharacterized protein LOC101249549 isoform X4	lcl|NC_015438.3_cds_XP_004229424.1_1616	27.0148444758172	-5.7821382689262	0.981156299516516	-27.6267070968215	XP_004229424.1uncharacterized protein LOC101251812	lcl|NC_015441.3_cds_XP_004238187.1_15271	24.6510861413323	5.6525487985714	0.9775249745158	25.2908551826073	XP_004238187.1mitogen-activated protein kinase kinase kinase 5 isoform X2	lcl|NC_015444.3_cds_XP_010323663.1_23438	70.4808253423982	-5.78778742398163	0.997840978593272	-70.7180685837137	XP_010323663.1uncharacterized protein LOC101259555 isoform X1
lcl|NC_015449.3_cds_XP_010313995.1_35575	28.2735483890337	2.68127766956166	0.971353455057343	28.4004012022422	XP_004245522.1probable polygalacturonase isoform X4	lcl|NC_015444.3_cds_XP_025887964.1_24036	12.6324646957828	-4.71506580096479	0.924752618722312	-13.4837313010022	XP_025887964.1cysteine synthase 2 isoform X2	lcl|NC_015449.3_cds_XP_004253005.1_36889	19.1600238116109	4.17012073237829	0.963147693500452	19.6085802490672	XP_004253005.1putative vesicle-associated membrane protein 726	lcl|NC_015438.3_cds_XP_010321210.1_1343	34.303095676781	-4.22004822382189	0.987481156049447	-34.5617010579886	XP_010321210.1divinyl chlorophyllide a 8-vinyl-reductase, chloroplastic	lcl|NC_015438.3_cds_XP_010327723.1_2931	23.9292408518333	5.61053712687925	0.974730833299476	24.5781751681677	XP_010327723.1annexin D3 isoform X1	lcl|NC_015439.3_cds_NP_001316856.1_6222	10522.1933721855	-5.74874331572778	1.0	-10522.1949425827	NP_001316856.1chlorophyll a-b binding protein 1B, chloroplastic	lcl|NC_015443.3_cds_XP_019069857.1_19853	10.8855834718778	5.64397132518452	0.900244648318043	12.2617429365781	XP_019069857.1DExH-box ATP-dependent RNA helicase DExH12-like	lcl|NC_015439.3_cds_XP_025885489.1_8455	27.0565865265699	-5.7843252853176	0.982250764525994	-27.6679831841088	XP_025885489.1pentatricopeptide repeat-containing protein At5g67570, chloroplastic isoform X1
lcl|NC_015438.3_cds_XP_025887245.1_2135	21.4523636983158	2.67744580797063	0.959121020163127	21.6188025639589	NP_001353824.1axial regulator YABBY1b	lcl|NC_015446.3_cds_XP_010326641.1_28633	12.5916936781453	-4.71057984633388	0.924752618722312	-13.4439693607555	XP_010326641.1protein PHOSPHATE STARVATION RESPONSE 1-like isoform X2	lcl|NC_015439.3_cds_XP_004231775.1_8718	23.944369693704	4.16749526297147	0.973723995348236	24.3043382299469	XP_004231775.1protein NUCLEAR FUSION DEFECTIVE 4	lcl|NC_015438.3_cds_XP_010321216.1_1344	34.303095676781	-4.22004822382189	0.987481156049447	-34.5617010579886	XP_010321210.1divinyl chlorophyllide a 8-vinyl-reductase, chloroplastic	lcl|NC_015442.3_cds_XP_004239744.1_17983	196.405505746278	5.6082704898183	0.999510421322066	196.485560246391	XP_004239744.1RNA-binding protein 42	lcl|NC_015440.3_cds_NP_001234216.1_9740	28.0533854804114	-5.74597889212694	0.982436110998253	-28.6357942153055	NP_001234216.1ammonium transporter 1 member 3	lcl|NC_015443.3_cds_XP_004241347.1_20764	24.4258781929718	5.63957242969443	0.9775249745158	25.0684722846779	XP_004241347.1B3 domain-containing protein REM5-like isoform X1	lcl|NC_015439.3_cds_XP_004232753.1_6882	38.3799228678995	-5.77927592412612	0.991490316004077	-38.8126076108408	XP_004232753.1sulfite exporter TauE/SafE family protein 5 isoform X2
lcl|NC_015438.3_cds_XP_004230916.1_4608	45.85548786333	2.65979794215121	0.981412246925848	45.9325624397015	XP_010324484.1growth-regulating factor 4-like isoform X2	lcl|NC_015446.3_cds_XP_004246995.1_28060	12.5901919065734	-4.71041434271538	0.924752618722312	-13.4425048084204	XP_004246995.1uncharacterized protein LOC101262851 isoform X1	lcl|NC_015440.3_cds_XP_004236178.1_11284	347.275759394342	4.10109441557598	0.999724339923332	347.299974140976	XP_004236178.1protein NRT1/ PTR FAMILY 2.11	lcl|NC_015439.3_cds_NP_001295872.1_5495	4443.16993830692	-4.20297073788028	0.999918163414739	-4443.17192618487	NP_001295872.1ribulose bisphosphate carboxylase small subunit, chloroplastic 1	lcl|NC_015447.3_cds_XP_004249407.1_31640	36.5000083468713	5.60569654615448	0.989200828830293	36.9279628884298	XP_004249407.1uncharacterized protein LOC101248826	lcl|NC_015438.3_cds_XP_004229930.1_2568	26.2960548391074	-5.74394870441279	0.979689594929509	-26.9160815651214	XP_004229930.1ATG8-interacting protein 1 isoform X2	lcl|NC_015440.3_cds_XP_010317565.1_9376	232.045688054188	5.63952542015333	0.999849133537207	232.114208077632	XP_010317565.1uncharacterized protein LOC101263880	lcl|NC_015444.3_cds_XP_010323626.1_23525	26.8608915272895	-5.77404333465227	0.980819571865443	-27.4744803421513	XP_010323626.1transcription factor PAR1
lcl|NC_015444.3_cds_XP_004244294.1_23625	30.1970176407149	2.65618668859883	0.973400819773941	30.3136141381778	XP_010325005.1uncharacterized protein LOC101268490 isoform X3	lcl|NC_015439.3_cds_XP_004232746.2_6896	24.4247811366394	-4.68449796576461	0.977861963317186	-24.8699508395974	XP_004232746.2gibberellin 2-beta-dioxygenase 8	lcl|NC_015439.3_cds_XP_010316564.1_7015	19.6464171650017	4.08920073699472	0.9630486281604	20.0674679540971	XP_010316564.1uncharacterized protein LOC104645789	lcl|NC_015439.3_cds_XP_004232421.1_7509	56.4789065894401	-4.20286521214854	0.995649739415084	-56.6350683369429	XP_004232421.1putative glucose-6-phosphate 1-epimerase	lcl|NC_015440.3_cds_XP_004236118.1_11383	52.4658238127022	5.60247264528019	0.994720269776135	52.7641011302819	XP_004236118.1U-box domain-containing protein 19-like	lcl|NC_015447.3_cds_XP_025883487.1_30765	26.1537241569019	-5.73626522064183	0.979689594929509	-26.7753996414033	XP_025883487.1protein TIC 62, chloroplastic isoform X2	lcl|NC_015438.3_cds_XP_004230551.1_3894	24.6478865333313	5.62909804870299	0.9775249745158	25.2825049273581	XP_004230551.1ABC transporter G family member 11-like	lcl|NC_015439.3_cds_NP_001234085.1_7903	36.1157377460043	-5.75343591919086	0.990426095820591	-36.5711435125345	NP_001234085.1expansin precursor
lcl|NC_015444.3_cds_XP_004242648.1_21634	83.1941956190632	2.65181620648973	0.985881671013953	83.2364482297026	XP_010325080.1peptidyl-tRNA hydrolase 2, mitochondrial isoform X2	lcl|NC_015445.3_cds_NP_001234200.2_25199	12.3321324604059	-4.68168903417005	0.924750548586097	-13.1908947093692	NP_001234200.2polygalacturonase precursor	lcl|NC_015441.3_cds_XP_010320119.1_14656	16.6301622475533	4.08920073699472	0.95054270577594	17.1255323726705	XP_010320119.1uncharacterized protein LOC101257656 isoform X2	lcl|NC_015443.3_cds_XP_004241330.1_20790	2201.89639793727	-4.19938975949857	0.999918163414739	-2201.90040240777	XP_004241330.1photosystem I subunit O	lcl|NC_015443.3_cds_XP_004241443.1_20597	23.6948164437368	5.59662608900122	0.974730833299476	24.3467975282679	XP_004241443.1inositol-tetrakisphosphate 1-kinase 5	lcl|NC_015442.3_cds_XP_025887012.1_17443	26.1318263604187	-5.73507946413319	0.979689594929509	-26.7537564725217	XP_025887012.1pyridoxine/pyridoxamine 5'-phosphate oxidase 2 isoform X4	lcl|NC_015442.3_cds_XP_010321172.2_16341	24.1582895918663	5.6240008263835	0.9775249745158	24.8042807051452	XP_010321172.2F-box protein At3g07870-like	lcl|NC_015449.3_cds_XP_004251764.1_35165	29.7861754606221	-5.75343591919086	0.984680937818552	-30.3367479049288	XP_004251764.1uncharacterized protein LOC101246218
lcl|NC_015449.3_cds_NP_001238797.2_36404	11.471418392287	2.63065159649169	0.901610565975241	11.7691872171796	XP_019070565.1elongation factor 2 isoform X2	lcl|NC_015445.3_cds_XP_025888060.1_25197	12.3321324604059	-4.68168903417005	0.924750548586097	-13.1908947093692	NP_001234200.2polygalacturonase precursor	lcl|NC_015445.3_cds_XP_004245226.1_25647	1285.54579765321	4.08239020487783	0.99981263729164	1285.55227967345	XP_004245226.1uncharacterized protein LOC101248124	lcl|NC_015441.3_cds_XP_004238083.1_15092	22.4075239736091	-4.19620148186752	0.971469182064866	-22.7970444905539	XP_004238083.1uncharacterized protein LOC101256378	lcl|NC_015443.3_cds_XP_004240495.1_18456	23.6625237626076	5.59469924614143	0.974730833299476	24.3149273178174	XP_004240495.1serine/threonine-protein kinase 19 isoform X1	lcl|NC_015446.3_cds_XP_010326644.1_28625	25.9739868722912	-5.72650356995338	0.978157884045017	-26.5977600030274	XP_010326644.1uncharacterized protein LOC104649361	lcl|NC_015444.3_cds_XP_019070196.1_24163	24.084542904019	5.61967962652604	0.9775249745158	24.7314780391372	XP_019070196.1NAC domain-containing protein 21/22 isoform X2	lcl|NC_015442.3_cds_XP_010321271.1_17178	26.4066238518684	-5.74988947294349	0.980819571865443	-27.025377188952	XP_010321271.1chlorophyll(ide) b reductase NOL, chloroplastic isoform X3
lcl|NC_015443.3_cds_NP_001234810.1_19588	37.8331835704812	2.61976328034895	0.978385707779572	37.923778012255	XP_019070574.1polygalacturonase isoform X2	lcl|NC_015445.3_cds_XP_025888061.1_25198	12.3321324604059	-4.68168903417005	0.924750548586097	-13.1908947093692	NP_001234200.2polygalacturonase precursor	lcl|NC_015439.3_cds_XP_004232423.1_7504	12.1735928893682	4.06118636082513	0.921768531679373	12.8331445286582	XP_004232423.1soluble inorganic pyrophosphatase isoform X2	lcl|NC_015439.3_cds_XP_004232883.1_6606	136.70140337614	-4.18547507527447	0.999390532799242	-136.765463062178	XP_004232883.1uncharacterized protein LOC101251740	lcl|NC_015440.3_cds_XP_004234447.1_9289	13.4805325819462	5.59275749044698	0.933380733758583	14.5946461087573	XP_004234447.1low-temperature-induced 65 kDa protein-like	lcl|NC_015449.3_cds_XP_004253067.1_36782	18.7969782363816	-5.72522033196014	0.961112013976354	-19.6495429633488	XP_004253067.1gamma-glutamylcyclotransferase 2-1	lcl|NC_015438.3_cds_NP_001234805.1_1161	113.509301070726	5.61878299309369	0.999245667686035	113.648282661412	NP_001234805.1glucan endo-1,3-beta-glucosidase B precursor	lcl|NC_015443.3_cds_XP_004241541.1_20432	15.2881671285544	-5.73594849246201	0.947208970438328	-16.3287831530334	XP_004241541.1dof zinc finger protein DOF5.6
lcl|NC_015440.3_cds_XP_004234068.1_8900	19.3157644864071	2.61471005262267	0.9533619012131	19.4919333662321	XP_025888069.1uncharacterized protein LOC101260845 isoform X8	lcl|NC_015440.3_cds_XP_025885566.1_12378	12.2844678856983	-4.67632020895616	0.924750548586097	-13.1444331156367	XP_025885566.1RNA-binding family protein isoform X1	lcl|NC_015439.3_cds_XP_025885300.1_7503	12.1735928893682	4.06118636082513	0.921768531679373	12.8331445286582	XP_004232423.1soluble inorganic pyrophosphatase isoform X2	lcl|NC_015438.3_cds_NP_001296291.1_3840	1223.95708022603	-4.16370778094964	0.99981263729164	-1223.96416234215	NP_001296291.1chlorophyll a-b binding protein CP24 10B, chloroplastic	lcl|NC_015447.3_cds_XP_019071590.1_31694	23.5615936225188	5.5886602916477	0.974730833299476	24.2153219654036	XP_019071590.1uncharacterized protein LOC101259007 isoform X1	lcl|NC_015449.3_cds_XP_004252895.1_37075	7064.61455930835	-5.71467282294898	1.0	-7064.61687065031	XP_004252895.1photosystem II 5 kDa protein, chloroplastic	lcl|NC_015438.3_cds_NP_001299819.1_1159	113.509301070726	5.61878299309369	0.999245667686035	113.648282661412	NP_001234805.1glucan endo-1,3-beta-glucosidase B precursor	lcl|NC_015446.3_cds_XP_025888881.1_27104	25.8773300671582	-5.72122663620882	0.979259938837921	-26.5022385022004	XP_025888881.1glutathione S-transferase L3 isoform X2
lcl|NC_015442.3_cds_XP_004239963.1_17646	22.2265404233749	2.60756798337865	0.961638305800522	22.3789747303101	XP_025888105.1peptidyl-prolyl cis-trans isomerase CYP95 isoform X2	lcl|NC_015438.3_cds_XP_010322186.2_680	12.2830106341441	-4.676155752411	0.924750548586097	-13.1430127010249	XP_010322186.2haloacid dehalogenase-like hydrolase domain-containing protein 3 isoform X2	lcl|NC_015439.3_cds_NP_001266223.1_8641	192.971023382164	4.02863186067718	0.999547745186717	193.013071422193	NP_001266223.1Hop-interacting protein THI031	lcl|NC_015443.3_cds_XP_004242465.1_21229	963.623930105054	-4.16090281844449	0.999806176508593	-963.632913397719	XP_004242465.1photosystem I reaction center subunit XI, chloroplastic	lcl|NC_015441.3_cds_NP_001296300.1_14592	23.5295190446483	5.58673586783101	0.974730833299476	24.1836697820942	NP_001296300.1abscisic stress-ripening protein 3	lcl|NC_015443.3_cds_XP_010322947.1_19403	25.7452869559086	-5.71398646639692	0.978157884045017	-26.3717546208106	XP_010322947.1ACT domain-containing protein isoform X1	lcl|NC_015443.3_cds_XP_010322616.1_20231	23.9801055934667	5.61353787590985	0.975600407747197	24.6283834580771	XP_010322616.1eukaryotic peptide chain release factor GTP-binding subunit ERF3A isoform X2	lcl|NC_015446.3_cds_XP_004247696.2_29075	457.147162329288	-5.71314862308888	0.999959225280326	-457.182860672739	XP_004247696.2wound-induced proteinase inhibitor 1-like
lcl|NC_015441.3_cds_XP_025886310.1_13810	39.5836956413336	2.60090425309764	0.979294497577941	39.6690517098596	XP_025888201.1cytochrome P450 98A2-like isoform X4	lcl|NC_015447.3_cds_XP_010327128.1_29852	12.1539083984558	-4.66151115223242	0.924750548586097	-13.0171876985946	XP_010327128.1protein SAWADEE HOMEODOMAIN HOMOLOG 2 isoform X1	lcl|NC_015441.3_cds_XP_004237255.1_13743	74.1274796723343	4.0238087510111	0.997607356678296	74.2366101020046	XP_004237255.1monooxygenase 1	lcl|NC_015443.3_cds_XP_004242329.1_21430	338.134990509967	-4.14054692651515	0.999722186328983	-338.160340572377	XP_004242329.1EID1-like F-box protein 3	lcl|NC_015439.3_cds_XP_010316379.1_7508	23.5094944454444	5.58553312074936	0.974730833299476	24.1639092309868	XP_010316379.1syntaxin-112	lcl|NC_015443.3_cds_XP_004240478.1_18436	25.5764795618964	-5.7046772075002	0.978157884045017	-26.2049546617024	XP_004240478.1protein FLUORESCENT IN BLUE LIGHT, chloroplastic isoform X1	lcl|NC_015438.3_cds_XP_010327723.1_2931	23.9306746110183	5.6106217965823	0.975600407747197	24.5795904010364	XP_010327723.1annexin D3 isoform X1	lcl|NC_015439.3_cds_XP_004231559.1_5061	25.7153469544884	-5.71233973462709	0.979259938837921	-26.3421695050638	XP_004231559.1probable 3-hydroxyisobutyrate dehydrogenase, mitochondrial isoform X1
lcl|NC_015440.3_cds_XP_004235266.1_10670	23.6156254809748	2.58883142079706	0.96366082888254	23.7571003067078	NP_001234122.1Pathogenesis-related protein STH-2-like	lcl|NC_015439.3_cds_XP_010317139.1_5667	12.1237009303287	-4.6580630266883	0.924750548586097	-12.9877509757715	XP_010317139.1biogenesis of lysosome-related organelles complex 1 subunit 2 isoform X2	lcl|NC_015445.3_cds_NP_001296216.1_26604	332.775248636737	3.99407216496659	0.999511134082784	332.799216822548	NP_001296216.1osmotin-like protein TPM-1 precursor	lcl|NC_015439.3_cds_XP_010317009.1_5977	15.7147377451503	-4.11373932167555	0.944923978119481	-16.2442554032357	XP_010317009.1protein PHLOEM PROTEIN 2-LIKE A9 isoform X1	lcl|NC_015443.3_cds_XP_004241529.1_20483	26.3931166312535	5.57970133762153	0.979689594929509	26.9764651599873	XP_004241529.1BTB/POZ and TAZ domain-containing protein 1	lcl|NC_015445.3_cds_XP_004245452.1_26927	25.5437991189865	-5.70286801076172	0.978157884045017	-26.1726646900789	XP_004245452.1protein BRANCHLESS TRICHOME	lcl|NC_015438.3_cds_XP_004229370.1_1528	14.5128844163021	5.59888343565599	0.940725790010194	15.5554270210434	XP_004229370.1galactinol synthase 1	lcl|NC_015441.3_cds_XP_004236697.1_13356	15.346629885826	-5.70032458273129	0.947208970438328	-16.3710949298151	XP_004236697.1transcription factor bHLH30-like
lcl|NC_015446.3_cds_XP_004247408.1_28802	15.5149167404079	2.58883142079706	0.935819566927504	15.7294211459639	NP_001294933.1CBS domain-containing protein CBSX3, mitochondrial isoform 2	lcl|NC_015439.3_cds_XP_004231954.1_8411	12.1165729230276	-4.65724817490675	0.924750548586097	-12.980805058305	XP_004231954.1lysosomal Pro-X carboxypeptidase isoform X1	lcl|NC_015438.3_cds_XP_004230233.1_3209	72.3870760427829	3.99210204888964	0.997239092044622	72.4970734360524	XP_004230233.1mediator of RNA polymerase II transcription subunit 37a	lcl|NC_015440.3_cds_XP_004235731.1_12181	78.7601872697734	-4.0957615807465	0.997885170349313	-78.866611196983	XP_004235731.1peptidyl-prolyl cis-trans isomerase CYP26-2, chloroplastic	lcl|NC_015446.3_cds_XP_025888573.1_28202	23.229781083876	5.56862688607817	0.974730833299476	23.8879118928624	XP_025888573.1ethylene-responsive transcription factor-like protein At4g13040 isoform X2	lcl|NC_015441.3_cds_XP_004236716.1_13316	25.0886647654508	-5.67743296338545	0.978157884045017	-25.7230314070272	XP_004236716.1monothiol glutaredoxin-S1-like	lcl|NC_015447.3_cds_XP_004248095.1_30126	12.8184867433329	5.59888343565599	0.92415494393476	13.98789112465	XP_004248095.1transcription factor MYC2-like	lcl|NC_015444.3_cds_XP_004243210.1_23511	10.9849561288017	-5.70032458273129	0.900244648318043	-12.3759024519503	XP_004243210.1GDSL esterase/lipase At4g10955-like
lcl|NC_015441.3_cds_XP_010319387.1_12902	15.6348570755985	2.56026226860029	0.921941373742392	15.8430962459492	NP_001296095.1threonine dehydratase 2 biosynthetic, chloroplastic	lcl|NC_015441.3_cds_XP_004237031.1_12882	12.1103425166458	-4.65653555694171	0.924750548586097	-12.974733880259	XP_004237031.1kirola-like	lcl|NC_015443.3_cds_NP_001266178.1_19229	419.625651982042	3.98799765055691	0.999549898781066	419.644601927172	NP_001266178.1small auxin-up protein 58	lcl|NC_015440.3_cds_XP_004235993.1_11643	347.41010192656	-4.09078924197994	0.999724339923332	-347.434185821207	XP_004235993.1geranylgeranyl diphosphate reductase, chloroplastic	lcl|NC_015448.3_cds_XP_010313533.1_34546	23.2286608562839	5.56855877820416	0.974730833299476	23.8868066522624	XP_010313533.1chitinase 2-like	lcl|NC_015439.3_cds_XP_025884928.1_4880	24.9404678652648	-5.66905329776948	0.976449437289237	-25.57665151327	XP_025884928.1pterin-4-alpha-carbinolamine dehydratase 2, mitochondrial isoform X2	lcl|NC_015444.3_cds_XP_019070538.1_22656	23.5109035695919	5.58561779045241	0.975600407747197	24.1652997655661	XP_019070538.1uncharacterized protein LOC104648428 isoform X1	lcl|NC_015438.3_cds_XP_004230410.1_3527	25.4609833697268	-5.69827312675132	0.979259938837921	-26.0908411282688	XP_004230410.1zinc-finger homeodomain protein 4
lcl|NC_015442.3_cds_XP_019069640.1_16860	32.8003994592975	2.56026226860029	0.961213927876454	32.9001694155744	NP_001296797.1xyloglucan endotransglucosylase/hydrolase precursor	lcl|NC_015440.3_cds_NP_001233990.1_10651	12.0745176799508	-4.65243115860897	0.924750548586097	-12.9398258446179	NP_001233990.1proline transporter 2	lcl|NC_015439.3_cds_XP_004233533.1_5413	110.74676467783	3.96971045706816	0.998731532928458	110.817888843452	XP_004233533.1protein HYPER-SENSITIVITY-RELATED 4	lcl|NC_015447.3_cds_NP_001296176.1_29744	4605.60501416362	-4.08980482730769	0.999819098074687	-4605.60683004885	NP_001296176.1chlorophyll a-b binding protein 7, chloroplastic	lcl|NC_015446.3_cds_NP_001307185.1_28971	272.067715286799	5.56210727760679	0.999746069150449	272.124564747004	NP_001307185.1early light inducible protein	lcl|NC_015448.3_cds_NP_001233769.1_33332	2920.99251027505	-5.66634277601373	1.0	-2920.99800625118	NP_001233769.1Miraculin-like precursor	lcl|NC_015441.3_cds_XP_004237819.1_14624	351.510415053243	5.57061958343726	0.999924566768603	351.554552940858	XP_004237819.1cytochrome P450 71A1	lcl|NC_015449.3_cds_XP_010313926.1_35412	25.3550480683629	-5.69237408189487	0.979259938837921	-25.9861806589045	XP_010313926.1uncharacterized protein LOC101266909 isoform X5
lcl|NC_015443.3_cds_XP_004240874.1_18994	22.0971742440369	2.52373639257518	0.947758042479195	22.2408263099764	XP_004246257.1transmembrane protein 56-B isoform X1	lcl|NC_015446.3_cds_NP_001315434.1_29064	323.801505065899	-4.64837853995796	0.999890282780607	-323.834868576551	NP_001315434.1proteinase inhibitor I precursor	lcl|NC_015447.3_cds_XP_010327719.1_31057	26.7253360619994	3.95354563763716	0.978720334237843	27.0161823864085	XP_010327719.1dehydration-responsive element-binding protein 2A	lcl|NC_015449.3_cds_XP_004253122.1_36690	459.267351473322	-4.08827136757438	0.999767411810311	-459.285547445263	XP_004253122.1glyceraldehyde-3-phosphate dehydrogenase B, chloroplastic-like	lcl|NC_015447.3_cds_XP_004248721.1_30780	23.0678624287613	5.55874900904301	0.974730833299476	23.7281682305608	XP_004248721.1RING finger protein 5 isoform X1	lcl|NC_015444.3_cds_XP_004243210.1_23511	10.6838358400507	-5.66108999454042	0.901300125949701	-12.0910002970572	XP_004243210.1GDSL esterase/lipase At4g10955-like	lcl|NC_015446.3_cds_XP_025888573.1_28202	23.2311737915657	5.56871155578122	0.975600407747197	23.8892859693508	XP_025888573.1ethylene-responsive transcription factor-like protein At4g13040 isoform X2	lcl|NC_015448.3_cds_XP_004250426.1_33306	254.120700859869	-5.69228726366588	0.999881753312946	-254.184446297966	XP_004250426.1wound-induced proteinase inhibitor 2
lcl|NC_015442.3_cds_XP_025886782.1_17932	78.1371435244663	2.51990453098415	0.971796464207345	78.1777661295609	XP_004246276.1non-specific lipid-transfer protein 1	lcl|NC_015441.3_cds_XP_004238281.1_15399	12.0176194099058	-4.6458883127422	0.924750548586097	-12.8843880140199	XP_004238281.1maf-like protein DDB_G0281937 isoform X3	lcl|NC_015439.3_cds_XP_004233547.1_5390	18.4168624741713	3.9510034430747	0.959101089718741	18.8359032594598	XP_004233547.1GATA transcription factor 5	lcl|NC_015444.3_cds_XP_004243178.1_22342	44.0884005433244	-4.08517016947878	0.992548563552569	-44.2772591493896	XP_004243178.1oxygen-evolving enhancer protein 1, chloroplastic-like	lcl|NC_015441.3_cds_XP_019069237.1_15278	31.1208627926152	5.55322912626034	0.985568601958315	31.6124414540466	XP_019069237.1LOW QUALITY PROTEIN: serpin-ZX-like	lcl|NC_015441.3_cds_XP_004236802.1_13180	67.0195031927939	-5.64460187175186	0.996818754316824	-67.2567865609077	XP_004236802.1protein DETOXIFICATION 16 isoform X1	lcl|NC_015441.3_cds_XP_004237852.1_14687	22.9901805488365	5.55398589703739	0.973467889908257	23.6515361237403	XP_004237852.1laccase-14-like	lcl|NC_015444.3_cds_NP_001265928.1_23964	28.5064086747905	-5.69127944312829	0.983535168195719	-29.0689868628741	NP_001265928.1Hop-interacting protein THI016
lcl|NC_015446.3_cds_NP_001296797.1_29439	222.198641666799	2.50209556119017	0.973566430671138	222.212728800057	XP_004247081.1uncharacterized protein LOC101254727	lcl|NC_015444.3_cds_XP_004243737.1_22447	12.0176194099058	-4.6458883127422	0.924750548586097	-12.8843880140199	XP_004243737.1protein phosphatase 2C 50 isoform X2	lcl|NC_015439.3_cds_XP_010317231.1_5391	18.4168624741713	3.9510034430747	0.959101089718741	18.8359032594598	XP_004233547.1GATA transcription factor 5	lcl|NC_015441.3_cds_XP_010319391.1_12879	191.641390323254	-4.07402961187358	0.99954128440367	-191.684689535466	XP_015071851.1kirola-like	lcl|NC_015440.3_cds_XP_010317711.1_9548	22.9317258625326	5.5503913146291	0.97263031731199	23.5938740943461	XP_010317711.1embryonic protein DC-8-like isoform X2	lcl|NC_015443.3_cds_XP_004241953.1_19602	24.4663086075609	-5.64191062231083	0.976449437289237	-25.1083932650131	XP_004241953.1acid phosphatase 1	lcl|NC_015441.3_cds_NP_001234394.1_13191	157.074848701613	5.55234084971896	0.999620795107034	157.172951182912	NP_001234394.1phosphoenolpyruvate carboxylase kinase 1	lcl|NC_015444.3_cds_XP_010324188.1_23965	28.5064086747905	-5.69127944312829	0.983535168195719	-29.0689868628741	NP_001265928.1Hop-interacting protein THI016
lcl|NC_015441.3_cds_NP_001234394.1_13191	15.4068575792037	2.46072659504938	0.921910321699168	15.6021292085872	XP_004247147.1rab11 family-interacting protein 3 isoform X1	lcl|NC_015449.3_cds_XP_010314507.1_36320	11.9565578518087	-4.63883355520825	0.913753985012214	-12.8248997039577	XP_010314507.1calcineurin B-like protein 4 isoform X3	lcl|NC_015445.3_cds_NP_001316137.1_25773	25.0011293690823	3.9510034430747	0.977087909721325	25.3113985772572	NP_001316137.1uncharacterized protein LOC101268894 isoform 2	lcl|NC_015449.3_cds_NP_001296244.1_35300	1773.32346953591	-4.07259099280052	0.999814790885989	-1773.32814605878	NP_001296244.1chlorophyll a-b binding protein 13, chloroplastic	lcl|NC_015444.3_cds_XP_010323751.1_23209	22.842564044182	5.54489113625201	0.97263031731199	23.5059258448895	XP_010323751.1probable protein phosphatase 2C 58 isoform X2	lcl|NC_015441.3_cds_XP_025886617.1_14989	24.426339943249	-5.63959915527897	0.976449437289237	-25.0689282111419	XP_025886617.1protein TIC 20-I, chloroplastic isoform X1	lcl|NC_015440.3_cds_XP_010317711.1_9548	22.9331010772755	5.55047598433215	0.973467889908257	23.5952306340324	XP_010317711.1embryonic protein DC-8-like isoform X2	lcl|NC_015446.3_cds_XP_004247654.1_29062	2879.53927779658	-5.68685220783991	1.0	-2879.54489332278	XP_004247654.1wound-induced proteinase inhibitor 1
lcl|NC_015439.3_cds_XP_010316172.1_8131	23.1844350811078	2.44948183788175	0.94941622158738	23.3134723133259	XP_004247408.1uncharacterized protein At5g01610-like	lcl|NC_015444.3_cds_XP_010323748.1_23213	11.9419080021846	-4.63713583873324	0.913753985012214	-12.8106282250132	XP_010323748.1putative E3 ubiquitin-protein ligase RING1a isoform X3	lcl|NC_015444.3_cds_XP_010324311.1_23925	18.8927481460816	3.93719764354967	0.959101089718741	19.2986387549911	XP_010324311.1heterodimeric geranylgeranyl pyrophosphate synthase small subunit, chloroplastic-like	lcl|NC_015449.3_cds_XP_004251685.1_35011	128.710826362092	-4.06336579916043	0.999211784468278	-128.774950065727	XP_004251685.1uncharacterized protein LOC101248456	lcl|NC_015444.3_cds_NP_001234763.2_24111	181.347014547042	5.54149301820937	0.999412911875838	181.431661597407	NP_001234763.2alkaline alpha-galactosidase seed imbibition protein	lcl|NC_015440.3_cds_XP_004235993.1_11643	1056.08402328396	-5.63743872647578	0.99997155974485	-1056.09906966677	XP_004235993.1geranylgeranyl diphosphate reductase, chloroplastic	lcl|NC_015448.3_cds_XP_004250303.1_33000	22.6229810955238	5.53125550200272	0.973467889908257	23.2893551022106	XP_004250303.1protein C2-DOMAIN ABA-RELATED 11 isoform X1	lcl|NC_015440.3_cds_XP_004236064.1_11505	127.94992739035	-5.68673551798334	0.999410805300714	-128.076238545826	XP_004236064.1cytochrome P450 78A5-like
lcl|NC_015447.3_cds_XP_004248637.1_30950	104.827968826313	2.44725330677111	0.972307787852441	104.856531017377	XP_004247692.2proteinase inhibitor I-B-like isoform X1	lcl|NC_015438.3_cds_XP_004230166.1_3078	11.9133059148232	-4.63381548044163	0.913753985012214	-12.7827658871992	XP_004230166.139S ribosomal protein L45, mitochondrial isoform X1	lcl|NC_015447.3_cds_NP_001233842.2_31682	20.4806463607609	3.93719764354967	0.965902140672783	20.8556563224205	NP_001233842.2acid invertase	lcl|NC_015448.3_cds_XP_010312461.1_32145	66.8698884128593	-4.05869795811759	0.996922513675324	-66.9929474307817	XP_010312461.1probable plastid-lipid-associated protein 7, chloroplastic isoform X2	lcl|NC_015441.3_cds_XP_004238177.1_15253	21.0558951034427	5.53980861049802	0.970334782432048	21.7724642162556	XP_004238177.1patatin-like protein 2	lcl|NC_015438.3_cds_XP_019069074.1_45	33.0477324009816	-5.62792313060523	0.987203916629424	-33.5235161582268	XP_006364045.1PREDICTED: sec14 cytosolic factor-like	lcl|NC_015439.3_cds_XP_004232583.1_7212	59.1738635177177	5.52849410776459	0.996864424057085	59.4315603927162	XP_004232583.1protein PIN-LIKES 7-like	lcl|NC_015441.3_cds_XP_004237793.1_14570	25.0943474797318	-5.67775332060501	0.979259938837921	-25.7286447020274	XP_004237793.1uncharacterized protein LOC101268567 isoform X1
lcl|NC_015447.3_cds_XP_004248183.1_29973	33.5776483898793	2.39033726715798	0.961588622531363	33.6626229466024	XP_004247694.2proteinase inhibitor I-B-like	lcl|NC_015440.3_cds_XP_019068535.1_10794	11.8851578288486	-4.63054034840876	0.913753985012214	-12.7553471350208	XP_019068535.1probable protein S-acyltransferase 7 isoform X3	lcl|NC_015442.3_cds_XP_004239776.1_17931	13.8693934894555	3.92791982996166	0.93054227505707	14.4148753014363	XP_004239776.1zinc finger protein ZAT11-like	lcl|NC_015441.3_cds_XP_004236714.1_13318	37.2861861329942	-4.05602382381926	0.989339707972606	-37.5061462376993	XP_004236714.1monothiol glutaredoxin-S1	lcl|NC_015441.3_cds_XP_010319867.1_13900	16.4802871290407	5.53980861049802	0.952372729858205	17.3864701218095	XP_010319867.1uncharacterized protein At5g03900, chloroplastic isoform X3	lcl|NC_015445.3_cds_XP_004245129.1_25447	222.377264754269	-5.62792313060523	0.999620119449072	-222.448469085211	XP_004245129.1zinc finger CCCH domain-containing protein 20	lcl|NC_015442.3_cds_XP_004240021.1_17546	17.2219273033644	5.52849410776459	0.957494393476045	18.0875378960752	XP_004240021.1prohibitin-3, mitochondrial-like	lcl|NC_015446.3_cds_XP_004247014.1_28089	25.066388610762	-5.67617648146197	0.979259938837921	-25.7010275560033	XP_004247014.1sister chromatid cohesion protein SCC4 isoform X1
lcl|NC_015440.3_cds_XP_010318698.1_11897	84.8677362463632	2.37078446973658	0.971649484536082	84.9008437801663	XP_004247695.1proteinase inhibitor 1-like	lcl|NC_015443.3_cds_XP_004240462.1_18409	11.76414736578	-4.61637503249919	0.913753985012214	-12.6374871586273	XP_004240462.1sterol 3-beta-glucosyltransferase UGT80A2 isoform X1	lcl|NC_015444.3_cds_XP_004244189.1_23803	37.5186811986477	3.87257679611789	0.989126502132058	37.7180101533417	XP_004244189.1uncharacterized protein LOC101243730	lcl|NC_015447.3_cds_XP_025883497.1_32095	13.4753584971874	-4.05602382381926	0.930740405737175	-14.0725483082173	XP_025883497.1phosphatidylinositol:ceramide inositolphosphotransferase 1 isoform X3	lcl|NC_015442.3_cds_XP_004240129.1_17320	103.249991651822	5.53980861049802	0.998563767114939	103.398502191967	XP_004240129.1uncharacterized protein LOC101265337	lcl|NC_015442.3_cds_XP_019069374.1_17562	24.1650097538637	-5.62439395273864	0.976449437289237	-24.810915012146	XP_019069374.1DNA-directed RNA polymerase III subunit RPC4 isoform X1	lcl|NC_015446.3_cds_XP_019071189.1_27647	22.4128574539255	5.51808548271125	0.973467889908257	23.0821456248004	XP_019071189.1ultraviolet-B receptor UVR8 isoform X6	lcl|NC_015446.3_cds_XP_004247595.1_28959	25.0186045174815	-5.67347753250287	0.979259938837921	-25.6538285508024	XP_004247595.1VAN3-binding protein isoform X1
lcl|NC_015441.3_cds_XP_010320154.1_14743	47.4339315087782	2.3676171906579	0.967652051504989	47.492983371662	XP_004247706.11-aminocyclopropane-1-carboxylate oxidase homolog	lcl|NC_015443.3_cds_XP_010321803.1_18410	11.76414736578	-4.61637503249919	0.913753985012214	-12.6374871586273	XP_004240462.1sterol 3-beta-glucosyltransferase UGT80A2 isoform X1	lcl|NC_015440.3_cds_XP_004235065.1_10126	848.693364239012	3.86867749541561	0.999590817073696	848.702181668514	XP_004235065.1linamarin synthase 1-like	lcl|NC_015446.3_cds_XP_004247146.1_28365	1704.95519161494	-4.04706671534033	0.999814790885989	-1704.95999488661	XP_004247146.1EID1-like F-box protein 3	lcl|NC_015444.3_cds_XP_019070351.1_24065	22.752996944839	5.53934476374537	0.97263031731199	23.4175833591659	XP_019070351.1protein NOI4 isoform X1	lcl|NC_015438.3_cds_XP_004229610.1_1956	31.9865960250729	-5.61669587518197	0.985568601958315	-32.4759849400368	XP_004229610.1DNA damage-repair/toleration protein DRT100	lcl|NC_015442.3_cds_XP_004239936.1_17682	22.3557154698742	5.51448307631819	0.973467889908257	23.0258015662642	XP_004239936.1BAHD acyltransferase DCR	lcl|NC_015442.3_cds_XP_004239665.1_18109	25.011942392242	-5.67310083988711	0.979259938837921	-25.6472481052522	XP_004239665.1GATA transcription factor 8-like isoform X2
lcl|NC_015446.3_cds_XP_004247910.1_29456	2076.02626382689	2.35142795255857	0.973413240591231	2076.02759550842	XP_004247838.1protein SULFUR DEFICIENCY-INDUCED 2	lcl|NC_015443.3_cds_XP_004242486.1_21165	11.7239212198675	-4.61163524559285	0.913753985012214	-12.5983137128766	XP_004242486.1probable serine/threonine-protein kinase WNK4 isoform X2	lcl|NC_015444.3_cds_NP_001234024.2_22956	2628.50707433418	3.86860752992859	0.999605892234139	2628.50992121944	NP_001234024.21-aminocyclopropane-1-carboxylate oxidase 1	lcl|NC_015439.3_cds_NP_001296139.1_7645	8610.17662560162	-4.02453864238225	0.999819098074687	-8610.17756616945	NP_001296139.1ribulose bisphosphate carboxylase small subunit, chloroplastic 4	lcl|NC_015439.3_cds_XP_010317201.1_5465	22.6745530997238	5.53446961293865	0.97263031731199	23.3402166264312	XP_010317201.1G-box-binding protein isoform X2	lcl|NC_015446.3_cds_XP_025888881.1_27104	24.0211904550073	-5.61595711559	0.976449437289237	-24.668939279991	XP_025888881.1glutathione S-transferase L3 isoform X2	lcl|NC_015438.3_cds_NP_001234358.1_4042	522.510947365665	5.49812045872107	0.999965341488277	522.539873546071	NP_001234358.1PR1 protein precursor	lcl|NC_015440.3_cds_XP_004234805.1_9925	137.828105196308	-5.6723102065617	0.999500509683996	-137.944777665137	XP_004234805.1protein NDH-DEPENDENT CYCLIC ELECTRON FLOW 5
lcl|NC_015445.3_cds_XP_004245522.1_26793	14.8992607533406	2.3468586304911	0.915136836003809	15.0829611292858	XP_004247910.1glycine-rich cell wall structural protein	lcl|NC_015448.3_cds_XP_004250947.1_33886	11.7181548307214	-4.61095452263281	0.913753985012214	-12.5926984497584	XP_004250947.1polyadenylate-binding protein RBP47B' isoform X1	lcl|NC_015443.3_cds_XP_004240558.1_18555	50.6655670311562	3.85720951084836	0.994081922729035	50.812181096654	XP_004240558.1ABC transporter B family member 21	lcl|NC_015439.3_cds_XP_025884840.1_7644	8610.17662560162	-4.02453864238225	0.999819098074687	-8610.17756616945	NP_001296139.1ribulose bisphosphate carboxylase small subunit, chloroplastic 4	lcl|NC_015448.3_cds_XP_004250303.1_33000	22.6216240807438	5.53117083229967	0.97263031731199	23.2880168075036	XP_004250303.1protein C2-DOMAIN ABA-RELATED 11 isoform X1	lcl|NC_015444.3_cds_XP_004243319.1_23296	78.2428556918547	-5.61104931204083	0.997598829886645	-78.4437909665166	XP_004243319.1indole-3-acetic acid-amido synthetase GH3.10-like	lcl|NC_015439.3_cds_XP_004232436.1_7477	371.04727030151	5.48667393206996	0.999928644240571	371.087833792808	XP_004232436.1desiccation-related protein clone PCC6-19	lcl|NC_015441.3_cds_XP_025886240.1_13313	24.9924973141992	-5.67200080549078	0.9775249745158	-25.628041578274	XP_025886240.1monothiol glutaredoxin-S2-like
lcl|NC_015442.3_cds_XP_025886962.1_17105	34.0410827103747	2.33231032192194	0.962348362522254	34.1208877893339	XP_004248032.1glycine-rich protein DC9.1	lcl|NC_015438.3_cds_XP_004231322.1_3556	11.701807911032	-4.60902301899034	0.913753985012214	-12.5767802547502	XP_004231322.1uncharacterized protein LOC101256230	lcl|NC_015443.3_cds_XP_010321860.1_18556	50.6655670311562	3.85720951084836	0.994081922729035	50.812181096654	XP_004240558.1ABC transporter B family member 21	lcl|NC_015443.3_cds_XP_004241815.1_19878	74.5101314683158	-4.02025269279744	0.997607356678296	-74.6185105931473	XP_004241815.1psbP domain-containing protein 6, chloroplastic	lcl|NC_015443.3_cds_XP_004241705.1_20069	1604.8346450698	5.52192500634233	0.999991874212814	1604.8441449786	XP_004241705.1uncharacterized protein LOC101265833	lcl|NC_015444.3_cds_XP_010323663.1_23438	62.2010003582072	-5.61104931204083	0.996286515256165	-62.4535693130813	XP_010323663.1uncharacterized protein LOC101259555 isoform X1	lcl|NC_035963.1_cds_YP_009430447.1_37485	93.7019266281791	5.48578965681035	0.998870540265036	93.8623723437216	YP_009430315.1ATP synthase subunit 4	lcl|NC_015441.3_cds_XP_004238057.1_15053	24.9038277583237	-5.66697398841595	0.9775249745158	-25.5404626270089	XP_004238057.1G-type lectin S-receptor-like serine/threonine-protein kinase At4g27290 isoform X2
lcl|NW_020444107.1_cds_NP_001234314.1_37421	106.364687056392	2.32154754196191	0.972295367035151	106.390019436006	XP_010325768.1dnaJ homolog subfamily B member 9 isoform X1	lcl|NC_015447.3_cds_XP_025888914.1_31351	11.6848401617897	-4.60701542109791	0.913753985012214	-12.560257986873	XP_025888914.1cystathionine beta-lyase, chloroplastic isoform X1	lcl|NC_015440.3_cds_XP_004234916.1_9800	14.5896178217096	3.83170451470236	0.938114312788043	15.0843928506101	XP_004234916.1beta-D-glucosyl crocetin beta-1,6-glucosyltransferase-like	lcl|NC_015439.3_cds_XP_004231540.1_5017	20.1251488004694	-4.00812913371495	0.966108885730284	-20.5203974959933	XP_004231540.1transcription termination factor MTEF1, chloroplastic	lcl|NC_015440.3_cds_NP_001238798.1_11688	245.789492388285	5.52080764856796	0.999691220086946	245.851487458554	NP_001238798.1late embryogenesis abundant protein	lcl|NC_015439.3_cds_XP_004231540.1_5017	63.6685675807314	-5.60765073557897	0.996381993255597	-63.9150392674087	XP_004231540.1transcription termination factor MTEF1, chloroplastic	lcl|NC_015447.3_cds_XP_004249069.1_31071	69.1570581181148	5.47958450728364	0.997763506625892	69.3738029368779	XP_004249069.1pyruvate decarboxylase 1-like	lcl|NC_015449.3_cds_XP_004252772.1_36599	24.8557198077955	-5.66423932564753	0.9775249745158	-25.4929483250143	XP_004252772.1succinate dehydrogenase subunit 5, mitochondrial isoform X1
lcl|NC_015439.3_cds_NP_001333750.1_6505	26.5983086466567	2.29973471837707	0.948507431789012	26.6975430075076	XP_010325843.1ribulose bisphosphate carboxylase/oxygenase activase 1, chloroplastic isoform X2	lcl|NC_015438.3_cds_XP_010315827.1_235	11.6333065332859	-4.60090085796889	0.913753985012214	-12.5100803195763	XP_010315827.1E3 ubiquitin-protein ligase RHF2A isoform X2	lcl|NC_015440.3_cds_XP_010318616.1_12119	36.8898558057353	3.81502577355573	0.988495498987811	37.0865997770197	XP_010318616.1anamorsin homolog isoform X1	lcl|NC_015441.3_cds_NP_001296192.1_15594	4610.17922929227	-3.99752501659759	0.999819098074687	-4610.18096243565	NP_001296192.1plastocyanin, chloroplastic	lcl|NC_015446.3_cds_XP_010326215.1_27999	22.4004244279858	5.51730243183299	0.97263031731199	23.0698860135505	XP_010326215.1probable serine/threonine-protein kinase PBL11 isoform X1	lcl|NC_015444.3_cds_XP_004244013.1_24113	23.8048321006009	-5.60317126281484	0.974730833299476	-24.4553789489804	XP_004244013.1probable amino acid permease 7 isoform X1	lcl|NC_015440.3_cds_XP_010318229.1_10591	64.7926666893422	5.46709356310044	0.997398572884811	65.0229095684274	XP_010318229.1uncharacterized protein LOC104646455	lcl|NC_015440.3_cds_XP_004234486.1_9413	13.7428373712638	-5.66379870670618	0.933076452599388	-14.8641916969303	XP_004234486.1probable xyloglucan endotransglucosylase/hydrolase protein 8
lcl|NC_015442.3_cds_XP_025886768.1_17158	46.1525484124563	2.29392649967625	0.96146234422225	46.2095209210184	XP_010325894.1mRNA-decapping enzyme-like protein isoform X1	lcl|NC_015442.3_cds_XP_004239816.1_17878	11.6264438033462	-4.60008462312908	0.913753985012214	-12.5033985001005	XP_004239816.1transcriptional adapter ADA2b isoform X1	lcl|NC_015445.3_cds_XP_004244575.1_24550	257.690270937258	3.81222714020306	0.999448679846664	257.718468122651	XP_004244575.1protein YLS3	lcl|NC_015444.3_cds_XP_004244001.1_24134	3327.8425563993	-3.98070316127819	0.999612353017186	-3327.84493721986	XP_004244001.1photosystem I reaction center subunit V, chloroplastic	lcl|NC_015445.3_cds_XP_025888109.1_25631	22.3774827084627	5.515856410823	0.97263031731199	23.0472645733146	XP_025888109.1uncharacterized protein LOC101245274 isoform X2	lcl|NC_015439.3_cds_XP_004232942.4_6516	156.195712873852	-5.60253781218531	0.99924227034494	-156.296158462413	XP_004232942.4phospholipase A1-IIgamma	lcl|NC_015443.3_cds_NP_001266264.1_19620	67.8491184692408	5.46080730025301	0.997620795107034	68.0685191070261	NP_001266264.1inorganic pyrophosphatase 1-like	lcl|NC_015440.3_cds_XP_010318992.1_11202	32.4318440014335	-5.66379870670618	0.987514780835882	-32.9226839902734	XP_004236222.1uncharacterized protein LOC101255285 isoform X1
lcl|NC_015438.3_cds_XP_010315342.1_4563	29.1990015451984	2.26386926582007	0.952140520846272	29.2866316822066	XP_010326013.1mitochondrial import inner membrane translocase subunit TIM14-2 isoform X2	lcl|NC_015440.3_cds_XP_004235338.1_10717	11.6166992152825	-4.59892483377161	0.913753985012214	-12.4939109283293	XP_004235338.1histone acetyltransferase MCC1 isoform X1	lcl|NC_015444.3_cds_XP_025888012.1_23086	14.2860662288812	3.79390248198998	0.937634061248223	14.781251108713	XP_025888012.1TMV resistance protein N	lcl|NC_015449.3_cds_XP_010313819.1_35131	14.1598478754571	-3.98047279081209	0.93812077357109	-14.7086863959527	XP_010313819.1nucleoid-associated protein At2g24020, chloroplastic-like isoform X2	lcl|NC_015439.3_cds_XP_004232664.1_7050	152.859143096729	5.51563723812294	0.999207735749401	152.958621471327	XP_004232664.1probable polyamine oxidase 4	lcl|NC_015440.3_cds_XP_010318266.1_10676	87.0389771874747	-5.60188099676723	0.99805996830943	-87.2190611079005	XP_010318266.1uncharacterized protein LOC101245142 isoform X2	lcl|NC_015444.3_cds_NP_001306107.1_23775	332.9707689939	5.45838219455357	0.999918450560652	333.015505555779	NP_001306107.1NAC domain-containing protein JA2L	lcl|NC_015438.3_cds_XP_010315430.1_317	24.7663751190318	-5.6591467954615	0.9775249745158	-25.4047097796684	XP_010315430.1transcription repressor OFP15
lcl|NC_015441.3_cds_NP_001305416.1_14041	45.1556573337038	2.23833417371293	0.961116631474351	45.2110996229033	XP_010326026.1thioredoxin-like protein AAED1, chloroplastic isoform X2	lcl|NC_015445.3_cds_XP_025888462.1_25294	11.6132040135857	-4.59850861170567	0.913753985012214	-12.4905079525652	XP_025888462.1L10-interacting MYB domain-containing protein isoform X2	lcl|NW_020443186.1_cds_XP_019067301.1_37349	23.679365885113	3.76031988146559	0.972931472627816	23.9760792109969	XP_019067301.1uncharacterized protein At1g66480-like isoform X2	lcl|NC_015439.3_cds_XP_004233198.1_6031	3060.50488507002	-3.97325809812572	0.999612353017186	-3060.5074641826	XP_004233198.1photosystem I reaction center subunit III, chloroplastic	lcl|NC_015439.3_cds_NP_001234771.2_5651	239.938947248141	5.51121249178678	0.999676999959371	240.002233051436	NP_001234771.2ACI19 protein	lcl|NC_015440.3_cds_NP_001234620.2_12075	135.683546191256	-5.59778741263191	0.999057408686467	-135.798968814022	NP_001234620.2beta-mannosidase precursor	lcl|NC_015443.3_cds_XP_010322771.1_19831	10.1771242375094	5.45449352632081	0.900238532110092	11.5466600094736	XP_010322771.1uncharacterized protein LOC101255207	lcl|NC_015448.3_cds_XP_010313459.1_34356	24.682153868635	-5.65432977916372	0.9775249745158	-25.3215355941639	XP_010313459.1short-chain dehydrogenase/reductase 2b isoform X2
lcl|NC_015445.3_cds_NP_001266091.1_25094	18.8131100546487	2.22184605092436	0.929501511199437	18.9438567826705	XP_010326071.1uncharacterized protein LOC101250249 isoform X5	lcl|NC_015441.3_cds_XP_025886370.1_13084	11.5841838347705	-4.59504813172345	0.913753985012214	-12.4622543085356	XP_025886370.1uncharacterized protein LOC101265224 isoform X2	lcl|NC_015438.3_cds_NP_001234083.1_2898	86.3091599563985	3.74631302347172	0.997577206357411	86.3904274422173	NP_001234083.1pathogenesis-related protein P2 precursor	lcl|NC_015443.3_cds_XP_004240374.1_18258	153.554780650131	-3.93907371700045	0.999218245251324	-153.605296009799	XP_004240374.1protein PLASTID TRANSCRIPTIONALLY ACTIVE 16, chloroplastic	lcl|NC_015438.3_cds_XP_025886638.1_1540	29.2077110854866	5.49878134223796	0.983553406736278	29.7208173357161	XP_025886638.1probable ubiquitin-conjugating enzyme E2 25	lcl|NC_015438.3_cds_NP_001308884.1_1551	23.6939871104205	-5.59657663644299	0.974730833299476	-24.3459790363081	NP_001308884.1WRKY transcription factor 37 isoform 1	lcl|NC_015439.3_cds_XP_010315947.1_8633	21.3422315208546	5.44904835222613	0.970929663608563	22.0268693698097	XP_010315947.1uncharacterized protein LOC104645667	lcl|NC_015448.3_cds_XP_010313460.1_34357	24.682153868635	-5.65432977916372	0.9775249745158	-25.3215355941639	XP_010313459.1short-chain dehydrogenase/reductase 2b isoform X2
lcl|NC_015443.3_cds_XP_025887205.1_18651	216.102376498857	2.21787007115321	0.967149008404753	216.113757257854	XP_010326272.1protein FAR1-RELATED SEQUENCE 1 isoform X2	lcl|NC_015438.3_cds_XP_025884724.1_2920	11.5536796695386	-4.59140172521141	0.913753985012214	-12.4325574082159	XP_025884724.1putative peptide:N-glycanase isoform X2	lcl|NC_015440.3_cds_XP_004234392.2_9295	30.3495319086135	3.7447823124094	0.983208424861093	30.5796906727207	XP_004234392.2myosin-11 isoform X3	lcl|NC_015448.3_cds_XP_004250403.1_33248	11.8677335535315	-3.93316707603373	0.910567687470388	-12.5025158646415	XP_004250403.1pectinesterase inhibitor 4	lcl|NC_015447.3_cds_XP_004249483.1_31763	114.522892813057	5.49322181689606	0.998777069028562	114.654561462685	XP_004249483.1heavy metal-associated isoprenylated plant protein 3	lcl|NC_015444.3_cds_XP_010324289.1_23999	12.7775516733212	-5.59397579868189	0.924600820704506	-13.9484189785306	XP_010324289.1probable serine/threonine-protein kinase WNK11 isoform X2	lcl|NC_015438.3_cds_XP_004230389.1_3490	21.2743303754696	5.44455644728929	0.970929663608563	21.959971034415	XP_004230389.1glutathione S-transferase zeta class isoform X2	lcl|NC_015448.3_cds_XP_010313461.1_34358	24.682153868635	-5.65432977916372	0.9775249745158	-25.3215355941639	XP_010313459.1short-chain dehydrogenase/reductase 2b isoform X2
lcl|NC_015440.3_cds_XP_004234539.1_9509	14.5708594257565	2.14522476932145	0.907947252929243	14.7279303948677	XP_010326556.1protein TIME FOR COFFEE isoform X2	lcl|NC_015441.3_cds_XP_004237848.1_14681	11.5395773673776	-4.5897128440705	0.913753985012214	-12.4188288420736	XP_004237848.1uncharacterized aarF domain-containing protein kinase At1g71810, chloroplastic isoform X1	lcl|NC_015440.3_cds_XP_004235872.1_11920	1782.21181826707	3.74337773244717	0.999121333505621	1782.21574957906	XP_004235872.1probable E3 ubiquitin-protein ligase RNF217	lcl|NC_015443.3_cds_NP_001317571.1_19757	2978.95781078712	-3.90289191231042	0.999605892234139	-2978.96036747972	NP_001317571.1chlorophyll a-b binding protein Cab9	lcl|NC_015439.3_cds_NP_001234653.1_6877	172.599070417955	5.48717472258998	0.999376345833503	172.686271010692	NP_001234653.1phosphosulfolactate synthase-related protein	lcl|NC_015445.3_cds_XP_004246135.1_26501	17.6785303973348	-5.59397579868189	0.957061309064316	-18.5424648373869	XP_004246135.1growth-regulating factor 9-like	lcl|NC_015448.3_cds_NP_001233767.1_34533	84.9058861919439	5.44360521017807	0.998609582059123	85.080211258104	NP_001233767.1mitogen-activated protein kinase 4	lcl|NC_015439.3_cds_XP_004231938.1_8442	24.6260753815515	-5.65111343901696	0.9775249745158	-25.2661566487366	XP_004231938.1uncharacterized protein LOC101265979 isoform X1
lcl|NC_015443.3_cds_XP_004242381.1_21327	14.0878475110905	2.14522476932145	0.907947252929243	14.2502433946459	XP_010326689.1VAN3-binding protein isoform X2	lcl|NC_015446.3_cds_XP_004247240.1_28581	11.519232711178	-4.5872728945046	0.913753985012214	-12.3990239479941	XP_004247240.1serine/threonine-protein kinase tricorner isoform X1	lcl|NC_015449.3_cds_XP_004251911.1_35407	50.6563943833851	3.71967789696825	0.993601671189215	50.7927779864642	XP_004251911.1glucan endo-1,3-beta-glucosidase 13-like	lcl|NC_015440.3_cds_XP_004236312.1_11067	373.127030941401	-3.90043028962173	0.999532670026274	-373.147416680846	XP_004236312.1CBBY-like protein	lcl|NC_015442.3_cds_XP_019069553.1_17432	20.4018492824699	5.48484215128009	0.9676471783204	21.1262620349431	XP_019069553.1serine/threonine-protein kinase BLUS1-like	lcl|NC_015448.3_cds_XP_004250440.1_32139	18.348806431357	-5.59397579868189	0.961112013976354	-19.1825770607509	XP_004250440.1RING-H2 finger protein ATL78-like	lcl|NC_015441.3_cds_XP_004238177.1_15253	21.0197119886056	5.42758686444589	0.970929663608563	21.7091453368169	XP_004238177.1patatin-like protein 2	lcl|NC_015442.3_cds_NP_001234032.2_18102	4732.21277094778	-5.64589109973876	1.0	-4732.21613893613	NP_001234032.2chlorophyll a-b binding protein 6A, chloroplastic
lcl|NC_015447.3_cds_XP_004249582.1_31911	15.2841182787655	2.14522476932145	0.914327412743759	15.4339321260074	XP_025888477.1aldo-keto reductases superfamily protein isoform X2	lcl|NC_015441.3_cds_XP_025886379.1_13137	11.496051934493	-4.58448776807806	0.913753985012214	-12.3764590322199	XP_025886379.1mediator of RNA polymerase II transcription subunit 15a isoform X3	lcl|NC_015446.3_cds_XP_004247707.1_29111	14.3608188978238	3.7178846151452	0.937634061248223	14.8342773813767	XP_004247707.1deacetoxyvindoline 4-hydroxylase	lcl|NC_015440.3_cds_XP_010317413.1_8888	6340.00618893819	-3.8703078192167	0.999605892234139	-6340.00737026836	NP_001362852.1chlorophyll a-b binding protein 1-like	lcl|NC_015438.3_cds_XP_004230753.1_4193	150.783473146824	5.4676204107515	0.999191484175029	150.882572377247	XP_004230753.1scopoletin glucosyltransferase-like	lcl|NC_015446.3_cds_XP_004246966.1_28023	23.4534902206549	-5.58216397870554	0.974730833299476	-24.1086448855076	XP_004246966.1protein TIC110, chloroplastic isoform X2	lcl|NC_015444.3_cds_XP_010323178.1_21504	20.8122561082425	5.41361141930253	0.968222222222222	21.5048179000493	XP_010323178.1probable galacturonosyltransferase 6 isoform X1	lcl|NC_015449.3_cds_XP_004252756.1_36566	20.2250787323366	-5.64518302853883	0.968222222222222	-20.9981404213543	XP_004252756.1scopoletin glucosyltransferase isoform X2
lcl|NC_015447.3_cds_XP_025883582.1_31910	15.2841182787655	2.14522476932145	0.914327412743759	15.4339321260074	NP_001296314.1protein LE25	lcl|NC_015440.3_cds_XP_004235613.1_12374	11.4941553254915	-4.58425965596739	0.913739494058709	-12.3746128521201	XP_004235613.1inorganic pyrophosphatase 1-like	lcl|NC_015440.3_cds_XP_004236206.1_11237	39.69596742187	3.69420099095242	0.989701511823233	39.8674924032064	XP_004236206.1uncharacterized protein LOC101250588	lcl|NC_015438.3_cds_NP_001310598.1_1679	505.071961857077	-3.86365627960613	0.99956066675281	-505.086739574505	NP_001310598.1glutamine synthetase	lcl|NC_015448.3_cds_NP_001315334.1_33517	21.5758742779218	5.46439866940643	0.970334782432048	22.2570888409715	NP_001315334.1mtDNA-binding protein WHIRLY2-like	lcl|NC_015443.3_cds_XP_010322631.1_20184	23.4482001388924	-5.5818453271215	0.974730833299476	-24.1034247983447	XP_010322631.1chromophore lyase CRL, chloroplastic isoform X3	lcl|NC_015443.3_cds_XP_004242030.1_19451	125.177152922848	5.41168044278184	0.999394495412844	125.294077669636	XP_004242030.1uncharacterized protein LOC101261721	lcl|NC_015449.3_cds_XP_010314606.1_36567	20.2250787323366	-5.64518302853883	0.968222222222222	-20.9981404213543	XP_004252756.1scopoletin glucosyltransferase isoform X2
lcl|NC_015439.3_cds_XP_019067734.1_5529	186.576014005118	2.14385011934523	0.965778578230448	186.58833054447	XP_004248060.1uncharacterized protein At1g01500 isoform X2	lcl|NC_015445.3_cds_XP_004245760.1_26380	11.3999737153381	-4.57288648179929	0.913739494058709	-12.2829431117229	XP_004245760.1uncharacterized protein LOC101253709 isoform X2	lcl|NC_015447.3_cds_XP_004248637.1_30950	3453.0664366926	3.69196797872638	0.999089029590386	3453.06841039104	XP_004248637.1endochitinase 4	lcl|NC_015438.3_cds_NP_001310599.1_1678	505.071961857077	-3.86365627960613	0.99956066675281	-505.086739574505	NP_001310598.1glutamine synthetase	lcl|NC_015441.3_cds_XP_004236679.1_13387	298.879924647206	5.46367754128205	0.999782635192784	298.92985988254	XP_004236679.1universal stress protein PHOS32	lcl|NC_015448.3_cds_NP_001334807.1_32678	23.3114734802162	-5.57358499381676	0.974730833299476	-23.9685136273012	NP_001334807.1O-fucosyltransferase family protein isoform 2	lcl|NC_015446.3_cds_XP_004248013.1_29502	20.7789597100443	5.41135571669236	0.968222222222222	21.4720268564526	XP_004248013.1anthocyanidin 3-O-glucosyltransferase 2-like	lcl|NC_015439.3_cds_XP_019067985.1_7751	24.2788895871191	-5.63103963252524	0.9775249745158	-24.9233442163485	XP_019067985.1shaggy-related protein kinase epsilon isoform X2
lcl|NC_015438.3_cds_NP_001333664.1_2309	144.350963792082	2.13932416788176	0.965507390386287	144.366815631565	XP_004248183.1probable O-methyltransferase 3	lcl|NC_015440.3_cds_XP_004235689.1_12259	11.3692964922613	-4.56916252209937	0.913739494058709	-12.2530873204389	XP_004235689.1uncharacterized protein LOC101268850 isoform X3	lcl|NC_015440.3_cds_XP_025886009.1_12412	37.4284554354232	3.68716057824475	0.988609639488306	37.6096321360795	XP_025886009.1protein indeterminate-domain 11 isoform X2	lcl|NC_015440.3_cds_XP_004235943.1_11765	95.2020806563205	-3.85663322784443	0.998337425162596	-95.2801646784191	XP_004235943.1photosynthetic NDH subunit of subcomplex B 1, chloroplastic	lcl|NC_035963.1_cds_YP_009430470.1_37508	97.8905778608931	5.4589318296314	0.998403282818023	98.0426701526439	YP_009049670.1NADH dehydrogenase subunit 4	lcl|NW_020445591.1_cds_XP_004253534.2_37478	145.958432973704	-5.56798059014894	0.999156949579491	-146.064597230101	TMW98625.1hypothetical protein EJD97_003785	lcl|NC_035963.1_cds_YP_009430470.1_37508	97.8140346388776	5.40772459977445	0.998960244648318	97.9634057068381	YP_009049670.1NADH dehydrogenase subunit 4	lcl|NC_015443.3_cds_NP_001234055.1_19414	14.431607995787	-5.62632400128752	0.94072375127421	-15.4895716890922	NP_001234055.1sesquiterpene synthase 9
lcl|NC_015441.3_cds_XP_010319474.1_12675	22.8264862489321	2.13141896979642	0.940075766985468	22.9257807129331	XP_004248637.1endochitinase 4	lcl|NC_015448.3_cds_XP_004249964.1_32331	11.3585441373627	-4.56785499728968	0.913739494058709	-12.2426232563402	XP_004249964.1uncharacterized protein LOC101267370 isoform X1	lcl|NC_015445.3_cds_NP_001316135.1_25776	93.8113295968446	3.67943817975655	0.997760261877073	93.8834587456516	NP_001316135.1aspartate protease family protein precursor	lcl|NC_015448.3_cds_XP_004250102.1_32604	119.057272660166	-3.84296926706215	0.998867209372443	-119.119278817766	XP_004250102.1haloacid dehalogenase-like hydrolase domain-containing protein At4g39970	lcl|NC_015448.3_cds_XP_004250128.1_32647	1342.64671750163	5.4582940205882	0.999981716978832	1342.65781232283	XP_004250128.1protein DETOXIFICATION 27	lcl|NC_015440.3_cds_XP_010318537.1_12296	65.6951030593885	-5.55921038052121	0.996625766871166	-65.9298975127261	XP_010318537.1uncharacterized protein LOC104646538	lcl|NW_020444107.1_cds_NP_001234314.1_37421	1102.49140975915	5.40754633154832	0.999995922528033	1102.50467125996	NP_001234314.1pathogenesis-related leaf protein 6 precursor	lcl|NC_015446.3_cds_XP_004246369.1_27714	16.9293863027501	-5.62632400128752	0.952666666666667	-17.839833024869	XP_004246369.1uncharacterized protein LOC101262037
lcl|NC_015439.3_cds_XP_004231909.1_8490	27.7203682082767	2.12815125596251	0.948501221380367	27.8019395253406	XP_004249522.1probable acetyltransferase NATA1-like	lcl|NC_015447.3_cds_XP_004248106.1_30106	11.3221961093555	-4.56342615255023	0.913739494058709	-12.2072512462259	XP_004248106.1protein NUCLEAR FUSION DEFECTIVE 6, chloroplastic/mitochondrial-like isoform X1	lcl|NC_015439.3_cds_XP_004233545.1_5392	600.997740353718	3.67551597578113	0.999054572080803	601.0089794071	XP_004233545.1desiccation-related protein clone PCC27-04	lcl|NC_015445.3_cds_NP_001233824.1_26397	15.6198745088545	-3.83363140248282	0.944710772278934	-16.0834451969242	NP_001233824.1arachidonic acid-induced DEA1 precursor	lcl|NC_015439.3_cds_XP_010315947.1_8633	21.3409496692249	5.44896368252308	0.970334782432048	22.0256064161204	XP_010315947.1uncharacterized protein LOC104645667	lcl|NC_015442.3_cds_NP_001234032.2_18102	4444.66140070727	-5.55739544124437	1.0	-4444.66487505877	NP_001234032.2chlorophyll a-b binding protein 6A, chloroplastic	lcl|NC_015447.3_cds_XP_004249793.1_31753	20.6765092540498	5.40439288927316	0.968222222222222	21.37113701782	XP_004249793.1transcription factor MYB27	lcl|NC_015440.3_cds_NP_001234123.1_9368	280.108699154034	-5.61871081717764	0.999896024464832	-280.165046451216	NP_001234123.1C-repeat-binding factor-1
lcl|NC_015438.3_cds_NP_001316602.1_3127	37.4703180066169	2.09510128989561	0.956564401937647	37.5288446522394	XP_004249582.1acyl-coenzyme A oxidase 4, peroxisomal isoform X2	lcl|NC_015448.3_cds_XP_010313095.1_33492	11.3221961093555	-4.56342615255023	0.913739494058709	-12.2072512462259	XP_010313095.1intermediate filament protein ifa-3 isoform X2	lcl|NC_015439.3_cds_XP_019067864.1_6763	19.0508671116645	3.67416323771588	0.962318559676099	19.4019332336673	XP_019067864.1heat stress transcription factor A-1b-like isoform X2	lcl|NC_015438.3_cds_NP_001333834.1_4322	47.5764316454553	-3.82169178917129	0.993274324848172	-47.7296781494083	NP_001333834.1nitrite reductase	lcl|NC_015438.3_cds_XP_004230389.1_3490	21.2730525087438	5.44447177758623	0.970334782432048	21.9587120746346	XP_004230389.1glutathione S-transferase zeta class isoform X2	lcl|NC_015439.3_cds_NP_001274713.1_8400	40.5799051049742	-5.54958167932343	0.991167269329216	-40.9576190121471	NP_001274713.1leucine-rich repeat receptor-like serine/threonine-protein kinase BAM1-like precursor	lcl|NC_015443.3_cds_XP_010322504.1_20585	20.6641217084201	5.40354871426903	0.968222222222222	21.3589387537836	XP_010322504.1protein DEK isoform X2	lcl|NC_015446.3_cds_XP_004246966.1_28023	23.9326052571389	-5.61073580176545	0.975600407747197	-24.5814961023784	XP_004246966.1protein TIC110, chloroplastic isoform X2
lcl|NC_015448.3_cds_XP_004251232.1_34427	28.5517512346359	2.09338583780183	0.949525938806773	28.6283908529704	XP_010312218.14-hydroxy-tetrahydrodipicolinate synthase, chloroplastic isoform X1	lcl|NC_015448.3_cds_XP_010313282.1_33900	11.3221961093555	-4.56342615255023	0.913739494058709	-12.2072512462259	XP_010313282.1U3 small nucleolar ribonucleoprotein protein IMP4 isoform X3	lcl|NC_015440.3_cds_XP_010317625.1_9248	28.193093570423	3.67416323771588	0.980929922039885	28.4314966290558	XP_010317625.1SKP1-like protein 21 isoform X3	lcl|NC_015443.3_cds_XP_004240420.1_18337	17.4088466292165	-3.81287284231602	0.955013567644398	-17.8215021889642	XP_004240420.1probable protein phosphatase 2C 26 isoform X1	lcl|NC_015440.3_cds_XP_004234958.1_10337	21.1488771556008	5.43622029470979	0.970334782432048	21.8363801037468	XP_004234958.1zinc finger protein CONSTANS-LIKE 6 isoform X1	lcl|NC_015440.3_cds_XP_004234805.1_9925	125.513423365758	-5.54013764705434	0.998933490431886	-125.635634157433	XP_004234805.1protein NDH-DEPENDENT CYCLIC ELECTRON FLOW 5	lcl|NC_015443.3_cds_XP_004241529.1_20483	26.3212033068737	5.40296322568073	0.980819571865443	26.8700159125341	XP_004241529.1BTB/POZ and TAZ domain-containing protein 1	lcl|NC_015439.3_cds_XP_010316295.1_7736	23.8369632083751	-5.60507725317938	0.975600407747197	-24.4870926410536	XP_010316295.1uncharacterized protein LOC101257325 isoform X1
lcl|NC_015439.3_cds_XP_004232957.2_6477	28.7458127492461	2.07963642769387	0.94942036185981	28.8209409680897	XP_010326971.1uncharacterized protein LOC101253323 isoform X2	lcl|NC_015447.3_cds_XP_019066370.1_31621	11.3017070346425	-4.56092364534706	0.913739494058709	-12.1873133378762	XP_019066370.1uncharacterized protein LOC101245600 isoform X1	lcl|NC_015438.3_cds_NP_001315589.1_2902	265.621589122937	3.66648930983046	0.998946892363354	265.646892984001	NP_001315589.1wound-induced protein WIN1-like precursor	lcl|NC_015443.3_cds_XP_004241410.1_20664	31.948783321783	-3.79446080520214	0.984147391997243	-32.1733226220802	XP_004241410.1tetrapyrrole-binding protein, chloroplastic	lcl|NC_015441.3_cds_XP_004238193.1_15280	81.1806399022606	5.43133682123983	0.997769471417544	81.3621270285276	XP_004238193.1serpin-ZX	lcl|NC_015449.3_cds_XP_004251874.1_35357	52.7504868916506	-5.53157926154402	0.994720269776135	-53.0397231934043	XP_004251874.1uncharacterized protein LOC101254764	lcl|NC_015449.3_cds_XP_004253005.1_36889	19.8001844695852	5.40296322568073	0.965107033639144	20.5241154900196	XP_004253005.1putative vesicle-associated membrane protein 726	lcl|NC_015444.3_cds_XP_004242868.1_22012	19.5688981106241	-5.58784985347288	0.965107033639144	-20.351064818553	XP_004242868.1isoamylase 1, chloroplastic isoform X2
lcl|NC_015446.3_cds_NP_001296095.1_27317	46.052520720221	2.07879740758247	0.959783463751915	46.0994150000644	XP_010327032.1snRNA-activating protein complex subunit isoform X2	lcl|NC_015443.3_cds_XP_019069936.1_19671	11.2476081212838	-4.5542951407981	0.913739494058709	-12.1346731591529	XP_019069936.1transcription initiation factor TFIID subunit 12b-like isoform X1	lcl|NC_015443.3_cds_XP_004241085.1_18933	23.0552397338107	3.66302268011068	0.972894861523883	23.3444171985186	XP_004241085.1uncharacterized protein LOC101248305	lcl|NC_015445.3_cds_XP_004245764.1_26370	79.3621466108803	-3.77101942518314	0.997252013610716	-79.4516891084889	XP_004245764.1probable aspartyl protease At4g16563	lcl|NC_015438.3_cds_XP_004230930.1_4603	21.0654141725548	5.43064751877119	0.970334782432048	21.7541629748058	XP_004230930.1transcription factor bHLH121 isoform X2	lcl|NC_015440.3_cds_XP_004234068.1_8900	22.5835852837416	-5.52879541199753	0.97263031731199	-23.250503284354	XP_004234068.1GDSL esterase/lipase At5g45670-like	lcl|NC_015438.3_cds_XP_004229765.1_2260	20.5668983364208	5.39690601777275	0.968222222222222	21.263205349743	XP_004229765.1uncharacterized protein LOC101263350 isoform X1	lcl|NC_015449.3_cds_XP_004252899.1_37069	10.6788723761578	-5.58784985347288	0.900244648318043	-12.0524844414429	XP_004252899.1WAT1-related protein At3g30340-like
lcl|NC_015440.3_cds_XP_010317574.1_9353	23.4608821826602	2.07483544143005	0.941736016229868	23.552450719568	XP_010327090.1transcription factor GTE4 isoform X1	lcl|NC_015439.3_cds_XP_019067853.1_6703	11.2197760935566	-4.55087310220714	0.913739494058709	-12.1075935504103	XP_010316711.1lysine-specific demethylase JMJ25 isoform X1	lcl|NC_015442.3_cds_XP_019069553.1_17432	19.2254253840759	3.66022404675801	0.962318559676099	19.5707491239129	XP_019069553.1serine/threonine-protein kinase BLUS1-like	lcl|NC_015441.3_cds_NP_001333892.1_14251	133.524187692716	-3.74808984935887	0.998574320540983	-133.576782700133	NP_001333892.1inositol-3-phosphate synthase	lcl|NC_015447.3_cds_XP_004249548.1_31881	20.8843777308933	5.41848532138541	0.9676471783204	21.5758479876158	XP_004249548.1probable glutathione S-transferase	lcl|NC_015445.3_cds_XP_004245728.1_26431	22.524538542808	-5.5251003370379	0.97263031731199	-23.1922739355325	XP_004245728.114 kDa proline-rich protein DC2.15-like	lcl|NC_015438.3_cds_XP_010325449.1_2261	20.5668983364208	5.39690601777275	0.968222222222222	21.263205349743	XP_004229765.1uncharacterized protein LOC101263350 isoform X1	lcl|NC_015438.3_cds_XP_004229705.1_2134	23.4043405428679	-5.57920070100563	0.975600407747197	-24.0601462320708	XP_004229705.1probable purine permease 11 isoform X1
lcl|NC_015446.3_cds_XP_004247838.1_29329	65.1239716529022	2.07122418787767	0.962853475758705	65.1569002752929	XP_010327131.1protein SAWADEE HOMEODOMAIN HOMOLOG 2 isoform X4	lcl|NC_015440.3_cds_XP_010318510.1_12373	11.1855233219641	-4.5466504397994	0.913739494058709	-12.0742685992954	XP_010318510.1serine/threonine protein phosphatase 2A 55 kDa regulatory subunit B beta isoform isoform X1	lcl|NC_015438.3_cds_XP_010316044.1_158	25.6860797091068	3.64210202848358	0.976564586294526	25.9430067264469	XP_010316044.1cysteine protease ATG4 isoform X1	lcl|NC_015441.3_cds_XP_025886527.1_14233	101.410372694471	-3.74248351442462	0.998029461170694	-101.479406151629	XP_015073922.1photosynthetic NDH subunit of lumenal location 4, chloroplastic	lcl|NC_015444.3_cds_XP_004243737.1_22447	20.8654007222579	5.41720447086228	0.9676471783204	21.5571577806429	XP_004243737.1protein phosphatase 2C 50 isoform X2	lcl|NC_015438.3_cds_XP_004229260.1_1250	19.909938890883	-5.52358647079049	0.964569536423841	-20.6619378118074	XP_004229260.1uncharacterized protein LOC101259876	lcl|NC_015438.3_cds_XP_010325451.1_2262	20.5668983364208	5.39690601777275	0.968222222222222	21.263205349743	XP_004229765.1uncharacterized protein LOC101263350 isoform X1	lcl|NC_015439.3_cds_XP_004232159.1_7998	23.3530849212268	-5.57610395704036	0.975600407747197	-24.0095712306103	XP_004232159.1ras GTPase-activating protein-binding protein 2-like isoform X1
lcl|NC_015449.3_cds_XP_004252160.2_35576	22.7108755591839	2.06430477393788	0.939696932058129	22.8045000573229	XP_006360619.1PREDICTED: zinc finger protein GIS2 isoform X2	lcl|NC_015439.3_cds_XP_004231941.1_8440	11.1512139342202	-4.54240837128114	0.913739494058709	-12.0408905824374	XP_004231941.1ACT domain-containing protein ACR1 isoform X2	lcl|NC_015446.3_cds_XP_004247117.1_28310	29.5940996126637	3.60931209336591	0.982079941422234	29.81338400235	XP_004247117.1probable glutathione S-transferase	lcl|NC_015444.3_cds_XP_010323234.1_21669	22.7279576498686	-3.73462139665165	0.970676659344446	-23.0327474676937	XP_010323234.1probable receptor-like serine/threonine-protein kinase At5g57670 isoform X1	lcl|NC_015439.3_cds_XP_010317010.1_5976	20.8307491973989	5.41486273306422	0.9676471783204	21.5230307006905	XP_010317010.1protein PHLOEM PROTEIN 2-LIKE A9 isoform X2	lcl|NC_015443.3_cds_XP_010321856.1_18545	13.0383670612862	-5.52358647079049	0.933380733758583	-14.1601208725467	XP_010321856.1pectinesterase	lcl|NC_015441.3_cds_XP_019069075.1_13827	20.5071260112077	5.39280689502338	0.968222222222222	21.2043529362856	XP_019069075.1proteasome subunit beta type-7-B isoform X2	lcl|NC_015449.3_cds_XP_004252518.1_36257	18.1041485441317	-5.56822104672395	0.961626911314985	-18.9411002883456	XP_004252518.1serine/threonine-protein kinase RIPK-like
lcl|NC_015440.3_cds_XP_004235705.1_12233	13.1405290369225	2.04568909577053	0.900124208172898	13.2988099936332	XP_010327728.1putative serine/threonine-protein kinase isoform X2	lcl|NC_015439.3_cds_XP_010316688.1_6738	11.093457080763	-4.53523892607899	0.913739494058709	-11.9847061757622	XP_010316688.1B3 domain-containing protein Os07g0563300 isoform X3	lcl|NC_015440.3_cds_XP_004235310.1_10818	33.8121857871628	3.58616675671805	0.98597148641082	34.0018308288334	XP_004235310.1mitochondrial phosphate carrier protein 3, mitochondrial	lcl|NC_015438.3_cds_NP_001296324.1_3837	668.77420214786	-3.73060486679907	0.999099797562131	-668.784607232538	NP_001296324.1chlorophyll a-b binding protein CP24 10A, chloroplastic	lcl|NC_015444.3_cds_XP_010323178.1_21504	20.811005359197	5.41352674959948	0.9676471783204	21.5035861178817	XP_010323178.1probable galacturonosyltransferase 6 isoform X1	lcl|NC_015448.3_cds_XP_004250022.1_32465	22.4898563455361	-5.52358647079049	0.97263031731199	-23.1582306306667	XP_004250022.1girdin-like	lcl|NC_015448.3_cds_XP_010313279.1_33885	20.5036517490707	5.39256827526748	0.968222222222222	21.2009322354134	XP_010313279.1polyadenylate-binding protein RBP47B' isoform X2	lcl|NC_015440.3_cds_XP_010317535.1_10986	23.0483082816836	-5.55755151475551	0.975600407747197	-23.7088779465981	XP_010317535.1protein NUCLEAR FUSION DEFECTIVE 4 isoform X2
lcl|NC_015446.3_cds_XP_004247706.1_29107	55.5722348734683	2.03584130981419	0.961642446072952	55.609513023139	XP_019071720.1nuclear transcription factor Y subunit A-10-like isoform X3	lcl|NC_015446.3_cds_XP_004246473.1_27537	11.1013879364386	-4.534255330184	0.913739494058709	-11.9916756758431	XP_004246473.1WAT1-related protein At2g37460	lcl|NC_015447.3_cds_XP_010312076.2_31263	27.6149804093072	3.58515823165714	0.979609768703967	27.8467323496392	XP_010312076.2chaperone protein dnaJ 6	lcl|NC_015438.3_cds_XP_010315839.1_229	25.0547700426982	-3.7267161985663	0.976601197398458	-25.3304148311302	XP_010315839.1uncharacterized protein LOC101264148	lcl|NC_015444.3_cds_XP_004242997.2_21600	10.0167447108551	5.41305146821208	0.901285905822127	11.3857938150994	XP_004242997.2oxysterol-binding protein-related protein 1B-like	lcl|NC_015440.3_cds_NP_001316908.1_11629	2830.74242097197	-5.51935616765089	1.0	-2830.74780176242	NP_001316908.1chlorophyll a-b binding protein CAB11	lcl|NC_015442.3_cds_XP_019069553.1_17432	20.3690627897274	5.38329390674242	0.968222222222222	21.0684259549267	XP_019069553.1serine/threonine-protein kinase BLUS1-like	lcl|NC_015439.3_cds_XP_010316519.1_7132	23.0295338096173	-5.55640083163249	0.975600407747197	-23.6903570612617	XP_010316519.1protein PLASTID TRANSCRIPTIONALLY ACTIVE 14 isoform X1
lcl|NC_015443.3_cds_XP_004241450.1_20583	24.3706175013871	2.02974755190151	0.943619840185484	24.4549968825057	XP_025883533.1zeatin O-xylosyltransferase isoform X5	lcl|NC_015449.3_cds_XP_010314816.1_36754	11.0026772955891	-4.52389778836359	0.913739494058709	-11.8964094949036	XP_010314816.1cadmium-induced protein AS8 isoform X1	lcl|NC_015445.3_cds_XP_004245104.1_25378	25.7537258638176	3.55868602029594	0.975494249903088	25.9984353771475	XP_004245104.1uncharacterized protein LOC101260845 isoform X3	lcl|NC_015441.3_cds_XP_004236653.1_13423	86.3511992483337	-3.68380760709701	0.997540595253478	-86.4297405417344	NP_001352846.1peptidyl-prolyl cis-trans isomerase FKBP16-3, chloroplastic	lcl|NC_015446.3_cds_XP_004248013.1_29502	20.7777109150593	5.4112710469893	0.9676471783204	21.4707970325687	XP_004248013.1anthocyanidin 3-O-glucosyltransferase 2-like	lcl|NC_015446.3_cds_XP_004246438.1_27617	22.3964210787383	-5.51705020432443	0.97263031731199	-23.065938526173	XP_004246438.1beta carbonic anhydrase 5, chloroplastic isoform X2	lcl|NC_015441.3_cds_NP_001316365.1_15614	71234.2267403736	5.3831899207021	1.0	71234.2269437782	NP_001316365.1dehydrin	lcl|NC_015438.3_cds_XP_004230478.1_3665	17.9362175155138	-5.54832148928624	0.957494393476045	-18.7747641826016	XP_004230478.1RING finger protein isoform X1
lcl|NC_015438.3_cds_XP_004230258.1_3246	20.73763718055	2.02493053560374	0.934436715935909	20.836265008541	XP_004249582.1acyl-coenzyme A oxidase 4, peroxisomal isoform X2	lcl|NC_015439.3_cds_XP_010316529.1_7092	10.990577705166	-4.52237942824355	0.900122138036683	-11.884641937656	XP_010316529.1transcription factor TFIIIB component B'' isoform X3	lcl|NC_015448.3_cds_XP_004250015.1_32453	30.1902730910588	3.54940820670793	0.982101477365723	30.3982053406209	XP_004250015.1glycosyltransferase family protein 64 protein C5	lcl|NC_015438.3_cds_NP_001333903.1_4533	3200.22227855006	-3.67825366363767	0.999089029590386	-3200.22439239472	NP_001333903.1fructose-bisphosphate aldolase 1	lcl|NC_015447.3_cds_XP_010312219.1_31659	20.6967229549187	5.40576933410369	0.9676471783204	21.3910421243611	XP_010312219.1E3 ubiquitin ligase PQT3-like isoform X1	lcl|NC_015445.3_cds_XP_004245439.1_26948	22.3470221120097	-5.51393423110257	0.97263031731199	-23.0172298068115	XP_004245439.1soluble inorganic pyrophosphatase PPA1-like isoform X2	lcl|NC_015439.3_cds_XP_010316564.1_7015	20.3650900003138	5.38301923848059	0.968222222222222	21.0645148731874	XP_010316564.1uncharacterized protein LOC104645789	lcl|NC_015438.3_cds_XP_025884709.1_928	17.3549512071406	-5.54832148928624	0.957494393476045	-18.2202690087361	XP_025884709.1mitochondrial amidoxime-reducing component 1-like
lcl|NC_015444.3_cds_XP_010323210.1_21594	15.5409210352632	2.01998858543918	0.913971349314785	15.6716489403506	NP_001304266.18-hydroxygeraniol dehydrogenase	lcl|NC_015443.3_cds_XP_019070124.1_20428	10.9891765006412	-4.52220348982372	0.900122138036683	-11.8832792008611	XP_019070124.1putative exosome complex component rrp40 isoform X2	lcl|NC_015444.3_cds_XP_019070211.1_23005	33.4838375136718	3.53443847404927	0.984901150019382	33.6698623396178	XP_019070211.1(-)-germacrene D synthase	lcl|NC_015445.3_cds_XP_004245736.1_26420	52.8068381154034	-3.67352325940071	0.994013007709868	-52.9344587663251	XP_004245736.1thylakoid lumenal protein TL20.3, chloroplastic isoform X1	lcl|NC_015447.3_cds_XP_004249793.1_31753	20.6752664715588	5.4043082195701	0.9676471783204	21.3699132193389	XP_004249793.1transcription factor MYB27	lcl|NC_015439.3_cds_XP_004232753.1_6882	31.6197724283706	-5.50543912408023	0.985568601958315	-32.0954804975856	XP_004232753.1sulfite exporter TauE/SafE family protein 5 isoform X2	lcl|NC_015443.3_cds_XP_019069996.1_20888	20.3246616143415	5.38022114791983	0.968222222222222	21.0247152023044	XP_019069996.1nudix hydrolase 19, chloroplastic isoform X2	lcl|NC_015441.3_cds_XP_010320340.1_15231	22.7967591015986	-5.5420573650777	0.973467889908257	-23.4607464794735	XP_010320340.1serine carboxypeptidase-like 13 isoform X1
lcl|NC_015444.3_cds_XP_004243379.1_23198	21.1860820468165	2.0131212333141	0.93716515546723	21.2815114499526	NP_001334807.1O-fucosyltransferase family protein isoform 2	lcl|NC_015446.3_cds_XP_010326709.1_29022	10.9731453898238	-4.52018905870963	0.900122138036683	-11.867688438474	XP_010326709.1acylamino-acid-releasing enzyme-like isoform X1	lcl|NC_015441.3_cds_XP_004237841.1_14658	41.7643462714916	3.51429190093749	0.989600292888831	41.9119418191289	XP_004237841.1probable WRKY transcription factor 51	lcl|NC_015449.3_cds_XP_004251698.1_35028	62.4012618356995	-3.66673409373807	0.99574019037774	-62.5088987073178	XP_004251698.1photosystem I chlorophyll a/b-binding protein 6, chloroplastic	lcl|NC_015441.3_cds_NP_001234685.2_14671	216.2217787317	5.40419149129185	0.999599804981108	216.289303673517	NP_001234685.2ripening regulated protein DDTFR8	lcl|NC_015439.3_cds_XP_004231938.1_8442	21.9210447798186	-5.4867816015563	0.970334782432048	-22.5972780790517	XP_004231938.1uncharacterized protein LOC101265979 isoform X1	lcl|NC_015440.3_cds_XP_004235665.1_12289	491.770281978333	5.37930054790636	0.999963302752294	491.799702227883	XP_004235665.1uncharacterized protein LOC101261900	lcl|NC_015442.3_cds_NP_001306589.1_17617	257.758369941986	-5.52629518295624	0.99988379204893	-257.817604545537	NP_001306589.1ripening regulated protein DDTFR10/A
lcl|NC_015438.3_cds_NP_001234249.2_1639	26.4410603215737	2.01092367760986	0.946795429139237	26.517418520027	XP_004249961.1ferredoxin, root R-B2	lcl|NC_015444.3_cds_XP_004243727.1_22478	10.9232876516778	-4.51390601670643	0.900122138036683	-11.8192030462699	XP_004243727.1alpha/beta hydrolase domain-containing protein WAV2 isoform X1	lcl|NC_015439.3_cds_XP_004232583.1_7212	55.1661725582101	3.50210249192958	0.993543524141793	55.277222402959	XP_004232583.1protein PIN-LIKES 7-like	lcl|NC_015440.3_cds_XP_004234413.1_9249	94.6597150602951	-3.65076734533301	0.997790412197958	-94.7300889765549	XP_004234413.1uncharacterized protein LOC101256847	lcl|NC_015443.3_cds_XP_010322504.1_20585	20.662879652915	5.40346404456598	0.9676471783204	21.3577156838405	XP_010322504.1protein DEK isoform X2	lcl|NC_015444.3_cds_NP_001234342.1_21996	219.369216404328	-5.47613930838803	0.999614025108682	-219.437556511126	NP_001234342.1xyloglucan endotransglycosylase LeXET2 precursor	lcl|NC_015439.3_cds_XP_010316781.1_6529	228.376884661928	5.37649101431954	0.999840978593272	228.440163070146	XP_010316781.1OPA3-like protein	lcl|NC_015439.3_cds_XP_019067837.1_6439	22.5310534741494	-5.52550849851359	0.973467889908257	-23.1986985588013	XP_019067837.1N-(5'-phosphoribosyl)anthranilate isomerase 1, chloroplastic isoform X2
lcl|NC_015444.3_cds_XP_004244256.1_23689	15.8585232137931	2.00386892007591	0.913971349314785	15.9846253997791	XP_004250094.1zinc finger CCCH domain-containing protein ZFN-like isoform X1	lcl|NC_015445.3_cds_XP_010325137.1_25627	10.8476813572598	-4.50432564032365	0.900122138036683	-11.7456860294628	XP_010325137.1carbon catabolite repressor protein 4 homolog 6 isoform X3	lcl|NC_015440.3_cds_XP_025885853.1_11276	11.4313429461658	3.45915034674503	0.909027867510876	11.9432542748717	XP_025885853.1zinc finger protein BRUTUS-like At1g74770 isoform X2	lcl|NC_015445.3_cds_XP_004245129.1_25447	53.0802140525019	-3.65076734533301	0.994226213550416	-53.2056127308875	XP_004245129.1zinc finger CCCH domain-containing protein 20	lcl|NC_015441.3_cds_XP_010320384.1_15367	20.5769890090309	5.39759687780152	0.9676471783204	21.2731410170908	XP_010320384.1uncharacterized protein LOC101267523 isoform X3	lcl|NC_015442.3_cds_XP_004239164.1_16721	21.7124317106006	-5.47329543575902	0.970334782432048	-22.3916648267742	XP_004239164.1uncharacterized protein LOC101253588 isoform X2	lcl|NC_015441.3_cds_XP_019069237.1_15278	31.0344287710054	5.37649101431954	0.986674821610601	31.4967049827386	XP_019069237.1LOW QUALITY PROTEIN: serpin-ZX-like	lcl|NC_015442.3_cds_XP_025886838.1_16371	22.5157249859803	-5.52454798247219	0.973467889908257	-23.1835825974963	XP_015075653.2protein NSP-INTERACTING KINASE 1-like isoform X2
lcl|NC_015438.3_cds_XP_010315362.1_4609	28.032360231266	1.98888274015206	0.910023599552851	28.1028268095851	XP_004250239.1isocitrate dehydrogenase [NADP] isoform X3	lcl|NC_015439.3_cds_XP_010315904.1_8746	10.8335202765363	-4.50252413757102	0.900122138036683	-11.7319173706404	XP_010315904.1uncharacterized protein At2g33490 isoform X1	lcl|NC_015442.3_cds_XP_004238755.1_15956	18.0297544096884	3.43315513821209	0.95736959986217	18.3537080252659	XP_004238755.1thioredoxin H4-like	lcl|NC_015442.3_cds_XP_004239069.1_16533	39.6053069631495	-3.63450876046922	0.989701511823233	-39.7717235429296	XP_004239069.1alpha-1,4 glucan phosphorylase L-2 isozyme, chloroplastic/amyloplastic	lcl|NC_015438.3_cds_XP_004229765.1_2260	20.5656619866486	5.39682134806969	0.9676471783204	21.2619879976465	XP_004229765.1uncharacterized protein LOC101263350 isoform X1	lcl|NC_015449.3_cds_XP_010313817.1_35127	32.1788517521745	-5.47111905089635	0.986377117783285	-32.6406440463037	XP_010313817.1eukaryotic translation initiation factor isoform X2	lcl|NC_015446.3_cds_NP_001296142.1_29092	497.744492211895	5.37649101431954	0.999963302752294	497.773529009834	NP_001296142.11-aminocyclopropane-1-carboxylate oxidase homolog isoform 1	lcl|NC_015445.3_cds_XP_004245770.1_26361	22.5123130023718	-5.52433409319706	0.973467889908257	-23.1802179431086	XP_004245770.1uncharacterized protein LOC101256403 isoform X4
lcl|NC_015438.3_cds_XP_004230132.1_2994	38.9440822629324	1.98768349233497	0.917519562787231	38.9947743802647	XP_004250698.1DNA repair RAD52-like protein 2, chloroplastic isoform X2	lcl|NC_015444.3_cds_XP_010324331.1_23863	10.7586977247341	-4.49296805776538	0.900122138036683	-11.659174014496	XP_010324331.1uncharacterized protein LOC101259060 isoform X3	lcl|NC_015438.3_cds_XP_004229814.1_2346	22.0622239198351	3.42438492858435	0.969431881810742	22.3263999880872	XP_004229814.1peptidyl-prolyl cis-trans isomerase FKBP43-like	lcl|NC_015448.3_cds_XP_010312635.1_32620	29.6924408348845	-3.63293405224569	0.982079941422234	-29.9138638855144	XP_010312635.1serine/threonine-protein kinase SAPK2	lcl|NC_015438.3_cds_XP_010325449.1_2261	20.5656619866486	5.39682134806969	0.9676471783204	21.2619879976465	XP_004229765.1uncharacterized protein LOC101263350 isoform X1	lcl|NC_015449.3_cds_NP_001234337.2_34995	33.4538932296495	-5.46469278173692	0.987203916629424	-33.8972836584225	NP_001234337.2lycopene epsilon cyclase, chloroplastic	lcl|NC_015438.3_cds_XP_010327220.1_2766	20.1449341834283	5.36771591406055	0.968222222222222	20.8477995814598	XP_010327220.1serine/arginine-rich splicing factor RS31 isoform X2	lcl|NC_015440.3_cds_NP_001234620.2_12075	128.542152793701	-5.52135444168597	0.999423037716616	-128.660679306888	NP_001234620.2beta-mannosidase precursor
lcl|NC_015445.3_cds_XP_004245737.1_26418	37.5722540321797	1.98083795142057	0.91705999254751	37.624433444883	XP_004250886.1COP9 signalosome complex subunit 2 isoform X1	lcl|NC_015442.3_cds_XP_004239257.2_16920	10.7538212964057	-4.49234305448875	0.900122138036683	-11.6544334308555	XP_004239257.2uncharacterized protein LOC101259746 isoform X1	lcl|NC_015447.3_cds_XP_004249657.1_31908	22.1262924752685	3.40668292685089	0.969431881810742	22.3870120218224	XP_004249657.1probable 2-oxoglutarate-dependent dioxygenase At3g111800	lcl|NC_015447.3_cds_NP_001332768.1_31122	2020.9228965282	-3.621403142118	0.999086875996037	-2020.92614122155	NP_001332768.1putative magnesium-protoporphyrin monomethyl ester cyclase	lcl|NC_015438.3_cds_XP_010325451.1_2262	20.5656619866486	5.39682134806969	0.9676471783204	21.2619879976465	XP_004229765.1uncharacterized protein LOC101263350 isoform X1	lcl|NC_015444.3_cds_XP_004242584.1_21516	21.4084083213187	-5.45341276906701	0.970334782432048	-22.0920722812988	XP_004242584.1reticulon-like protein B21 isoform X1	lcl|NC_015440.3_cds_XP_025885883.1_11486	19.8774929603844	5.34890466277457	0.965107033639144	20.5845939353095	XP_025885883.1isoaspartyl peptidase/L-asparaginase 1 isoform X3	lcl|NC_015442.3_cds_XP_025886836.1_16345	22.4635159532532	-5.52127164543669	0.973467889908257	-23.1320986848311	XP_025886836.1ruBisCO large subunit-binding protein subunit beta, chloroplastic isoform X2
lcl|NC_015439.3_cds_NP_001307032.1_8586	28.3307065129983	1.978574899912	0.910023599552851	28.3997128534816	XP_004250904.1uncharacterized protein LOC101264177 isoform X1	lcl|NC_015440.3_cds_XP_010318336.1_10851	10.7239889305802	-4.48851358613128	0.900122138036683	-11.6254330154232	XP_010318336.1uncharacterized protein LOC101252371 isoform X2	lcl|NC_015441.3_cds_NP_001296300.1_14592	21.7445982098947	3.38876101885363	0.967026316922944	22.0070727847358	NP_001296300.1abscisic stress-ripening protein 3	lcl|NC_015442.3_cds_XP_004239330.1_17148	22.5453582966088	-3.6192317718999	0.970640048240513	-22.8340101458591	XP_004239330.1uncharacterized protein LOC101267404	lcl|NC_015439.3_cds_XP_010316564.1_7015	20.3638654940359	5.38293456877754	0.9676471783204	21.0633093893369	XP_010316564.1uncharacterized protein LOC104645789	lcl|NC_015439.3_cds_XP_004233082.1_6377	30.3919933270469	-5.44958588934671	0.984552878560111	-30.8767103940273	XP_004233082.1uncharacterized protein LOC101259111	lcl|NC_015448.3_cds_XP_004250456.2_32231	29.2666714273704	5.34042175961202	0.984680937818552	29.7499270756787	XP_004250456.2U-box domain-containing protein 21-like	lcl|NC_015443.3_cds_XP_025887496.1_20951	22.3948636532961	-5.51695206818451	0.973467889908257	-23.0644028358067	XP_025887496.1probable NOT transcription complex subunit VIP2 isoform X6
lcl|NC_015442.3_cds_XP_010321474.1_17573	49.3946227046567	1.97013806276336	0.921109178983977	49.4338972378441	XP_004251022.1stress-response A/B barrel domain-containing protein At5g22580	lcl|NC_015443.3_cds_XP_004240727.1_18813	10.6840662057255	-4.48337290098419	0.900122138036683	-11.5866260515132	XP_004240727.1SKP1-like protein 21 isoform X1	lcl|NC_015443.3_cds_XP_019069677.1_19528	11.3950057926852	3.38876101885363	0.908890037472542	11.8882235114516	XP_019069677.1CPT-binding protein isoform X4	lcl|NC_015439.3_cds_XP_004233503.1_5476	19.7288413354394	-3.61123898114637	0.962318559676099	-20.0566255241976	XP_004233503.1uncharacterized protein LOC101260301	lcl|NC_015446.3_cds_XP_025888509.1_29049	19.9626373114583	5.35492019260794	0.964569536423841	20.6683830692685	XP_025888509.1transcription factor bHLH92 isoform X2	lcl|NC_015440.3_cds_XP_004234960.1_10332	11.9694494267479	-5.44958588934671	0.913728517450128	-13.1516427089867	XP_004234960.1probable pectinesterase/pectinesterase inhibitor 61	lcl|NC_015444.3_cds_XP_010324311.1_23925	19.704802342076	5.33662633299614	0.965107033639144	20.4146715858549	XP_010324311.1heterodimeric geranylgeranyl pyrophosphate synthase small subunit, chloroplastic-like	lcl|NC_015438.3_cds_XP_004229876.1_2452	11.2069722882825	-5.5076795047889	0.913213047910296	-12.4872239267903	XP_004229876.1vestitone reductase
lcl|NC_015444.3_cds_XP_004244275.2_23660	33.3795372463732	1.9452871988127	0.914550987454975	33.436172763459	XP_004251103.2mitochondrial import inner membrane translocase subunit TIM22-4 isoform X1	lcl|NC_015443.3_cds_XP_004242375.1_21345	10.6754676569837	-4.48226329965563	0.900122138036683	-11.578268177182	XP_004242375.1putative G3BP-like protein isoform X2	lcl|NC_015447.3_cds_NP_001234403.1_30951	224.692764983971	3.38679950252035	0.997684886074859	224.71828818993	NP_001234403.1basic 30 kDa endochitinase precursor	lcl|NC_015441.3_cds_XP_004237048.1_12707	26.7093117747228	-3.61123898114637	0.978197010811044	-26.9523353804136	XP_004237048.1uncharacterized protein LOC101249814	lcl|NC_015445.3_cds_XP_004245226.1_25647	1332.17096978916	5.35179315207281	0.999981716978832	1332.18171975108	XP_004245226.1uncharacterized protein LOC101248124	lcl|NC_015440.3_cds_XP_025885716.1_10331	11.9694494267479	-5.44958588934671	0.913728517450128	-13.1516427089867	XP_004234960.1probable pectinesterase/pectinesterase inhibitor 61	lcl|NC_015440.3_cds_XP_004234985.1_10273	1622.09741670901	5.33547763194631	1.0	1622.10619153483	XP_004234985.1luminal-binding protein 5	lcl|NC_015438.3_cds_XP_025887078.1_1971	19.6348571088507	-5.5076795047889	0.965107033639144	-20.3926983798726	XP_025887078.1E3 ubiquitin-protein ligase BIG BROTHER isoform X2
lcl|NC_015445.3_cds_NP_001296216.1_26604	60.7814161049572	1.93432798682283	0.922974371713659	60.8121876640247	XP_004251232.1non-specific lipid transfer protein GPI-anchored 2-like	lcl|NC_015444.3_cds_XP_010323461.1_22284	10.5992560595028	-4.4723910763966	0.900122138036683	-11.5041953632203	XP_010323461.1K(+) efflux antiporter 4 isoform X3	lcl|NC_015447.3_cds_XP_004249068.1_31068	12.8331598207106	3.36604094235355	0.919856139897489	13.2672613078021	XP_004249068.1ammonium transporter 2	lcl|NC_015445.3_cds_XP_004246115.3_26639	14.9398426837474	-3.61123898114637	0.937597450144291	-15.3700991016347	XP_004246115.3putative ripening-related protein 1	lcl|NC_015440.3_cds_XP_025885883.1_11486	19.8762970696378	5.34881999307152	0.964569536423841	20.583417124442	XP_025885883.1isoaspartyl peptidase/L-asparaginase 1 isoform X3	lcl|NC_015445.3_cds_NP_001234862.1_26726	13.9246184566151	-5.44958588934671	0.933382765205379	-14.9530259655922	NP_001234862.1endo-1,4-beta-glucanase precursor	lcl|NC_015438.3_cds_XP_004230595.1_3789	19.6796182935727	5.33482698037336	0.965107033639144	20.3898934546319	XP_004230595.1bZIP transcription factor 12 isoform X2	lcl|NC_015449.3_cds_XP_010313765.1_35009	120.405487394771	-5.5076795047889	0.999343527013252	-120.531389804896	XP_010313765.1uncharacterized protein LOC101247889
lcl|NC_015446.3_cds_XP_004247081.1_28229	25.1519655106363	1.922832347985	0.90588539725914	25.2253573470565	XP_004251270.1interactor of constitutive active ROPs 3 isoform X2	lcl|NC_015438.3_cds_XP_004230022.1_2791	10.58822384536	-4.4709563824148	0.900122138036683	-11.4934735903862	XP_004230022.1transcription factor MYC2-like isoform X2	lcl|NC_015445.3_cds_NP_001304843.1_25622	95.2943112865545	3.35742781204884	0.996610242494724	95.3534377203668	NP_001304843.1WRKY transcription factor 45	lcl|NC_015449.3_cds_XP_004251783.1_35190	54.207519787586	-3.5879316076543	0.994417883447474	-54.3261304966839	XP_004251783.1UDP-glucuronate 4-epimerase 1	lcl|NC_015447.3_cds_XP_004249605.1_32092	19.8234356970946	5.34507240665159	0.964569536423841	20.5314003874357	XP_004249605.1phosphatidylinositol:ceramide inositolphosphotransferase 1 isoform X2	lcl|NC_015445.3_cds_XP_004244527.1_24466	12.093699766818	-5.44958588934671	0.924594726364117	-13.2648241758155	XP_004244527.1uncharacterized protein LOC101252203	lcl|NC_015447.3_cds_XP_010312198.1_31588	19.6672609033133	5.33394324678316	0.965107033639144	20.3777354482509	XP_010312198.1tropinone reductase 1 isoform X1	lcl|NC_015440.3_cds_NP_001234303.1_12391	30.1347497279398	-5.49585406939211	0.985726809378186	-30.631806233352	NP_001234303.1beta-galactosidase precursor
lcl|NC_015439.3_cds_XP_004233319.1_5802	26.6880944505028	1.91349448340566	0.907369684925268	26.7566037930262	XP_010312492.1NAD(P)H-quinone oxidoreductase subunit O, chloroplastic isoform X1	lcl|NC_015448.3_cds_XP_010312629.1_32599	10.5796449487678	-4.4698397453305	0.900122138036683	-11.4851362460758	XP_010312629.1probable LRR receptor-like serine/threonine-protein kinase At5g10290 isoform X1	lcl|NC_015448.3_cds_NP_001233767.1_34533	78.439083762189	3.35515262621081	0.995944781840892	78.5108076037743	NP_001233767.1mitogen-activated protein kinase 4	lcl|NC_015444.3_cds_XP_010323663.1_23438	14.2532175537476	-3.58086533210285	0.937597450144291	-14.6961493991152	XP_010323663.1uncharacterized protein LOC101259555 isoform X1	lcl|NC_015449.3_cds_XP_004253005.1_36889	19.7782892275713	5.34186403978249	0.964569536423841	20.4869772340622	XP_004253005.1putative vesicle-associated membrane protein 726	lcl|NC_015446.3_cds_XP_004246656.1_27202	15.9592659023306	-5.44958588934671	0.947084873847154	-16.8640491729198	XP_004246656.1cytokinin riboside 5'-monophosphate phosphoribohydrolase LOG3	lcl|NC_015441.3_cds_XP_004238215.1_15315	12.2421088289482	5.32204323029716	0.924150866462793	13.3489090462466	XP_004238215.1type IV inositol polyphosphate 5-phosphatase 11	lcl|NC_015442.3_cds_XP_019069571.1_16127	69.5845306368158	-5.49387370526387	0.997763506625892	-69.8010712828632	XP_019069571.1ABC transporter G family member 7 isoform X3
lcl|NC_015445.3_cds_XP_019070567.1_25330	76.5347275545904	1.90575883462606	0.924187471535627	76.5584511245567	XP_010312692.1nicastrin isoform X1	lcl|NC_015442.3_cds_XP_019069280.1_15973	10.5168693989089	-4.46164241459291	0.900122138036683	-11.4241321328756	XP_019069280.1LOV/LOV protein isoform X3	lcl|NC_015449.3_cds_XP_004252033.1_34702	41.9088945173167	3.32856623693489	0.989460309256148	42.0408705054645	XP_004252033.1transcription factor MYB14-like	lcl|NC_015443.3_cds_NP_001300698.1_18903	159.438682357406	-3.57334237338784	0.99764181418788	-159.478720234341	NP_001300698.1iron superoxide dismutase isoform 1	lcl|NC_015439.3_cds_NP_001233847.1_5790	28.9993813189825	5.3375004352049	0.983553406736278	29.4864889022	NP_001233847.1carbonic anhydrase	lcl|NC_015447.3_cds_XP_004248142.1_30051	26.954338554836	-5.44958588934671	0.979689594929509	-27.4997155129664	XP_004248142.1GDSL esterase/lipase At1g28610	lcl|NC_015444.3_cds_XP_004244133.1_23899	12.4626873664067	5.32204323029716	0.924150866462793	13.5514840714199	XP_004244133.1fatty acid desaturase 4, chloroplastic	lcl|NC_015440.3_cds_XP_004234960.1_10332	12.2913159594744	-5.4869209446221	0.924150866462793	-13.460414164065	XP_004234960.1probable pectinesterase/pectinesterase inhibitor 61
lcl|NC_015440.3_cds_XP_010318537.1_12296	49.0801138531229	1.89544646018992	0.920862832774397	49.1167007556386	XP_010312982.1uncharacterized protein LOC101253651 isoform X1	lcl|NC_015443.3_cds_XP_010323032.2_21435	10.4529169836676	-4.4532432347998	0.900103506810748	-11.361991408892	XP_010323032.2E3 ubiquitin-protein ligase SP1 isoform X1	lcl|NC_015439.3_cds_NP_001233987.1_6508	46.4099105371152	3.32422076665892	0.99131455399061	46.528810857022	NP_001233987.1pathogenesis-related genes transcriptional activator PTI5	lcl|NC_015446.3_cds_XP_004247394.1_28822	33.1697973270397	-3.56371061106378	0.984901150019382	-33.3606877632386	XP_004247394.1probable polygalacturonase	lcl|NC_015444.3_cds_NP_001306107.1_23775	332.262646453952	5.33556002463547	0.999815138341527	332.305483598089	NP_001306107.1NAC domain-containing protein JA2L	lcl|NC_015440.3_cds_XP_004236272.1_11120	21.2675003172172	-5.44410383925266	0.970334782432048	-21.9532420465725	XP_004236272.1uncharacterized protein LOC101245536	lcl|NC_015439.3_cds_XP_025885384.1_8082	202.716558941644	5.31982199038048	0.999787971457696	202.786350071079	XP_025885384.1probable endo-1,3(4)-beta-glucanase ARB_01444 isoform X2	lcl|NC_015440.3_cds_XP_025885716.1_10331	12.2913159594744	-5.4869209446221	0.924150866462793	-13.460414164065	XP_004234960.1probable pectinesterase/pectinesterase inhibitor 61
lcl|NC_015438.3_cds_XP_004229356.1_1927	23.0640736565871	1.8874270118538	0.902092907713328	23.1411727092978	XP_010313039.1transcription initiation factor TFIID subunit 15 isoform X1	lcl|NC_015444.3_cds_XP_019070476.1_22065	10.4494165308124	-4.45278208886624	0.900103506810748	-11.358590324743	XP_019070476.1uncharacterized protein LOC101257579 isoform X1	lcl|NC_015442.3_cds_NP_001310244.1_16875	38.7344314476308	3.31159315833117	0.985570917861912	38.8757357334561	TMX00455.1hypothetical protein EJD97_000806	lcl|NC_015441.3_cds_XP_004237077.1_12625	12.2244611389788	-3.54983843648223	0.919993969935823	-12.7294462983875	XP_004237077.1protein NRT1/ PTR FAMILY 1.2	lcl|NC_015445.3_cds_XP_010325009.1_25256	11.580427552703	5.32190358015388	0.913728517450128	12.7447620621123	XP_010325009.1E3 ubiquitin ligase PQT3-like isoform X2	lcl|NC_015440.3_cds_XP_010318408.1_12515	21.2586313098898	-5.44351590402443	0.970334782432048	-21.9445043363297	XP_010318408.1JERF3 isoform X1	lcl|NC_015442.3_cds_XP_010321317.1_18115	19.4504086355358	5.31834639173214	0.965107033639144	20.1644043907023	XP_010321317.11-(5-phosphoribosyl)-5-[(5-phosphoribosylamino)methylideneamino] imidazole-4-carboxamide isomerase, chloroplastic isoform X2	lcl|NC_015439.3_cds_NP_001316856.1_6222	8728.88389388754	-5.48459589167586	1.0	-8728.88561694799	NP_001316856.1chlorophyll a-b binding protein 1B, chloroplastic
lcl|NC_015440.3_cds_XP_010318047.1_10238	26.1165125455351	1.88124402364337	0.907179232393492	26.1841804648834	XP_010313063.1uncharacterized protein LOC101261986	lcl|NC_015443.3_cds_XP_004242411.1_21268	10.4070888791334	-4.447194190127	0.900103506810748	-11.3174659311562	XP_004242411.1putative G3BP-like protein isoform X1	lcl|NC_015438.3_cds_NP_001315571.1_4448	237.813735185404	3.30825165124178	0.995290089158806	237.836744788987	NP_001315571.1protein response to dessication 2	lcl|NC_015449.3_cds_XP_010313765.1_35009	28.9952094784044	-3.54983843648222	0.981009605030796	-29.211701861098	XP_010313765.1uncharacterized protein LOC101247889	lcl|NW_020442645.1_cds_XP_019067288.1_37287	984.418335667785	5.31088457919373	0.999969528298054	984.432661533507	XP_015163231.1PREDICTED: uncharacterized mitochondrial protein AtMg00660-like	lcl|NC_015438.3_cds_XP_004231023.1_4630	21.2483855252516	-5.44283640246188	0.970334782432048	-21.9344103074071	XP_004231023.1thaumatin-like protein 1b	lcl|NC_015448.3_cds_XP_004250128.1_32647	1339.51423683393	5.31717981837812	1.0	1339.52479002145	XP_004250128.1protein DETOXIFICATION 27	lcl|NC_015440.3_cds_XP_004235993.1_11643	945.818602712255	-5.48164164388737	0.999993883792049	-945.834487440416	XP_004235993.1geranylgeranyl diphosphate reductase, chloroplastic
lcl|NC_015440.3_cds_XP_019068463.1_10237	26.1165125455351	1.88124402364337	0.907179232393492	26.1841804648834	XP_010313079.1pre-mRNA-processing protein 40A isoform X3	lcl|NC_015443.3_cds_XP_010323091.1_21269	10.4070888791334	-4.447194190127	0.900103506810748	-11.3174659311562	XP_004242411.1putative G3BP-like protein isoform X1	lcl|NC_015443.3_cds_XP_004241451.1_20582	25.8057358502964	3.29565161446215	0.97294439419391	26.0153286033289	XP_004241451.1auxin-responsive protein SAUR71	lcl|NC_015447.3_cds_XP_004248139.1_30053	241.23417944671	-3.54664545463837	0.997844252056683	-241.260249579802	XP_004248139.1magnesium-chelatase subunit ChlI, chloroplastic	lcl|NC_015449.3_cds_XP_010314494.1_36350	19.2794650005829	5.30593149917224	0.964569536423841	19.9962666461169	XP_010314494.1uncharacterized protein LOC101261498 isoform X2	lcl|NC_015440.3_cds_XP_025885904.1_11591	21.2426421135812	-5.44245535873711	0.970334782432048	-21.9287520004569	XP_025885904.1DNA excision repair protein ERCC-1 isoform X2	lcl|NC_015446.3_cds_XP_004247574.1_28917	19.3678041451831	5.3123605249025	0.965107033639144	20.083152435629	XP_004247574.1uncharacterized protein LOC101247959	lcl|NC_015443.3_cds_XP_025887393.1_20073	21.7977853745681	-5.47882852306933	0.970929663608563	-22.4757871768917	XP_025887393.1uncharacterized protein LOC101265244 isoform X2
lcl|NC_015438.3_cds_NP_001296307.1_3330	35.7556444071865	1.87640801089365	0.915699913054279	35.8048462361803	XP_010313279.1polyadenylate-binding protein RBP47B' isoform X2	lcl|NC_015449.3_cds_XP_010314308.1_36199	10.3864624404682	-4.44446332086919	0.900103506810748	-11.2974269742189	XP_010314308.1serine/threonine protein phosphatase 2A 55 kDa regulatory subunit B beta isoform isoform X1	lcl|NC_015448.3_cds_XP_025883812.1_33486	162.201913705564	3.29565161446215	0.995102726450446	162.235391112147	XP_025883812.1uncharacterized protein LOC112940244	lcl|NC_015448.3_cds_XP_004250970.1_33928	34.9174225155543	-3.54355217363479	0.985581685833656	-35.0967684714279	XP_004250970.1serine carboxypeptidase-like	lcl|NC_015445.3_cds_XP_010324508.1_24352	19.2370118748817	5.30283168145949	0.964569536423841	19.9545145196828	XP_010324508.1mediator of RNA polymerase II transcription subunit 28-like isoform X1	lcl|NC_015438.3_cds_NP_001234413.2_2560	60.4445339190526	-5.4343191326934	0.996081339129728	-60.6883308810471	NP_001234413.2Aqp2 protein	lcl|NC_015449.3_cds_XP_010314494.1_36350	19.2806258630834	5.30601616887529	0.965107033639144	19.9974083634996	XP_010314494.1uncharacterized protein LOC101261498 isoform X2	lcl|NC_015448.3_cds_XP_004250022.1_32465	21.7337650433326	-5.47525802709652	0.970929663608563	-22.4128309997214	XP_004250022.1girdin-like
lcl|NC_015442.3_cds_XP_004238999.1_16377	56.1992286080271	1.87139096263513	0.922173228998468	56.2303779132981	XP_010313472.1uncharacterized protein LOC101256554 isoform X1	lcl|NC_015447.3_cds_XP_010312219.1_31659	10.3546845443521	-4.44024589427093	0.900103506810748	-11.2665556233764	XP_010312219.1E3 ubiquitin ligase PQT3-like isoform X1	lcl|NC_015443.3_cds_XP_004241459.1_20571	34.9587478650371	3.27953194909887	0.983031830124478	35.1122397761293	XP_004241459.1CASP-like protein 1F1	lcl|NC_015439.3_cds_NP_001296294.1_5630	3176.35096850656	-3.54001063314357	0.998018693198949	-3176.35294115875	NP_001296294.1oxygen-evolving enhancer protein 1, chloroplastic	lcl|NC_015445.3_cds_XP_010324509.1_24353	19.2370118748817	5.30283168145949	0.964569536423841	19.9545145196828	XP_010324508.1mediator of RNA polymerase II transcription subunit 28-like isoform X1	lcl|NC_015438.3_cds_XP_004230419.1_3541	21.0838873863266	-5.43188282106175	0.970334782432048	-21.7723599616818	XP_004230419.1NADPH-dependent pterin aldehyde reductase isoform X2	lcl|NC_015445.3_cds_XP_010324569.1_24498	19.2358756433494	5.30274862517957	0.965107033639144	19.9533970728858	XP_010324569.1haloacid dehalogenase-like hydrolase domain-containing protein Sgpp isoform X1	lcl|NC_015440.3_cds_NP_001316908.1_11629	2742.92515231157	-5.47481487088327	1.0	-2742.93061610776	NP_001316908.1chlorophyll a-b binding protein CAB11
lcl|NC_015438.3_cds_NP_001234780.1_2066	33.76184953843	1.86116486002453	0.913542831118288	33.8131101629498	XP_025883802.1mtDNA-binding protein WHIRLY2-like isoform X3	lcl|NC_015438.3_cds_XP_010322475.1_1585	10.3396543415538	-4.43824684718089	0.900103506810748	-11.2519548070246	XP_010322475.1uncharacterized protein LOC101246860 isoform X2	lcl|NC_015446.3_cds_XP_025888701.1_27078	11.898064383411	3.27140406821547	0.906480165396046	12.3396118516479	XP_025888701.1pentatricopeptide repeat-containing protein At2g37320-like isoform X3	lcl|NC_015446.3_cds_XP_004247130.1_28336	187.376970794732	-3.53853578741672	0.997734418744885	-187.410379701148	XP_004247130.1photosystem II reaction center Psb28 protein	lcl|NC_015445.3_cds_XP_010324569.1_24498	19.2347174070981	5.30266395547652	0.964569536423841	19.9522579863942	XP_010324569.1haloacid dehalogenase-like hydrolase domain-containing protein Sgpp isoform X1	lcl|NC_015438.3_cds_NP_001233851.1_2326	244.107211827232	-5.43047706639901	0.99968309429976	-244.167608308789	NP_001233851.1arginase 2	lcl|NC_015440.3_cds_XP_004235006.1_10227	253.401311578435	5.30270674519956	0.999877675840979	253.456788049752	XP_004235006.1homeobox-leucine zipper protein ATHB-7	lcl|NC_015439.3_cds_XP_004232768.1_6830	30.4815735055279	-5.46585932909427	0.985726809378186	-30.9677564828056	XP_004232768.1calcium-binding protein KRP1-like
lcl|NC_015444.3_cds_XP_004243024.1_21761	70.2843555263328	1.80192302364152	0.918937606094481	70.3074502334929	XP_025883935.1D-ribulose kinase isoform X3	lcl|NC_015444.3_cds_XP_004244063.1_24000	10.3144023426563	-4.43488203192917	0.900103506810748	-11.2274250976491	XP_004244063.1probable serine/threonine-protein kinase WNK11 isoform X1	lcl|NC_015446.3_cds_XP_025888702.1_27079	11.898064383411	3.27140406821547	0.906480165396046	12.3396118516479	XP_025888701.1pentatricopeptide repeat-containing protein At2g37320-like isoform X3	lcl|NC_015440.3_cds_XP_019068495.1_10465	18.9686908090827	-3.53723839970259	0.957507429900504	-19.2956805142215	XP_019068495.1ethylene-responsive transcription factor 5-like isoform X1	lcl|NC_015449.3_cds_XP_004251854.2_35327	19.1570216692749	5.29697284339866	0.964569536423841	19.8758496809764	XP_004251854.2E3 ubiquitin-protein ligase RMA3 isoform X1	lcl|NC_015438.3_cds_XP_025884665.1_2325	244.107211827232	-5.43047706639901	0.99968309429976	-244.167608308789	NP_001233851.1arginase 2	lcl|NC_015439.3_cds_XP_004233547.1_5390	19.1827757401668	5.29886178427346	0.965107033639144	19.9011763799623	XP_004233547.1GATA transcription factor 5	lcl|NC_015442.3_cds_XP_004240031.1_17521	40.8770234293785	-5.46585932909427	0.992377166156983	-41.2408373175352	XP_004240031.1HMG-Y-related protein B
lcl|NC_015438.3_cds_XP_004228722.1_127	48.1876467946182	1.78265468993674	0.91590071626713	48.2206093008626	XP_004251270.1interactor of constitutive active ROPs 3 isoform X2	lcl|NC_015446.3_cds_XP_004247834.1_29323	10.2240869845734	-4.42278292126973	0.900103506810748	-11.1397021251378	XP_004247834.1ubiquinone biosynthesis monooxygenase COQ6, mitochondrial isoform X1	lcl|NC_015447.3_cds_XP_004248565.1_30284	91.1543742500303	3.25912573843704	0.994088383512082	91.2126188939531	XP_004248565.1uncharacterized protein LOC101247075	lcl|NC_015439.3_cds_NP_001234528.1_6879	3827.11741701195	-3.52770009009915	0.998018693198949	-3827.11904286555	NP_001234528.1photosystem II oxygen-evolving complex protein 3	lcl|NC_015446.3_cds_XP_010325843.1_27633	573.232626223229	5.29568025951028	0.999902490553772	573.257087174848	XP_010325843.1ribulose bisphosphate carboxylase/oxygenase activase 1, chloroplastic isoform X2	lcl|NC_015449.3_cds_NP_001308141.1_36144	597.8628405121	-5.4188890921238	0.999910616340958	-597.887397780042	NP_001308141.1photosystem I reaction center subunit VI, chloroplastic-like	lcl|NC_015439.3_cds_XP_010317231.1_5391	19.1827757401668	5.29886178427346	0.965107033639144	19.9011763799623	XP_004233547.1GATA transcription factor 5	lcl|NC_015444.3_cds_XP_004243319.1_23296	70.5995845585605	-5.46585932909427	0.997840978593272	-70.8108533916008	XP_004243319.1indole-3-acetic acid-amido synthetase GH3.10-like
lcl|NC_015445.3_cds_NP_001234139.1_26673	950.517119433495	1.76676722921671	0.921421769552437	950.51876141536	NP_001233862.2leucine aminopeptidase 1, chloroplastic	lcl|NC_015441.3_cds_XP_004236767.1_13243	10.1994177079083	-4.4194603781706	0.900103506810748	-11.1157434125934	XP_004236767.1coiled-coil domain-containing protein 18 isoform X2	lcl|NC_015447.3_cds_NP_001334880.1_32048	64.036261261638	3.25575888733864	0.992339664900719	64.1189731850195	NP_001334880.1uncharacterized protein LOC101244434	lcl|NC_015445.3_cds_XP_010324956.1_25265	11.8508129465476	-3.50740317016183	0.909027867510876	-12.3589499753062	XP_010324956.1cytokinin oxidase/dehydrogenase-like isoform X1	lcl|NC_015440.3_cds_XP_004236263.1_11140	35.1074502944748	5.28698516395066	0.988609677812538	35.503313624264	XP_004236263.1C2 and GRAM domain-containing protein At5g50170 isoform X2	lcl|NC_015438.3_cds_XP_004230993.1_4562	20.8123919475048	-5.41362061466902	0.9676471783204	-21.5049516794652	XP_004230993.1auxin-responsive protein SAUR50	lcl|NC_015449.3_cds_XP_004251854.2_35327	19.158175345541	5.29705751310171	0.965107033639144	19.8769841995108	XP_004251854.2E3 ubiquitin-protein ligase RMA3 isoform X1	lcl|NC_015444.3_cds_XP_025887649.1_21773	21.5330411569363	-5.4615967346934	0.970929663608563	-22.214880156299	XP_025887649.1nucleolin isoform X2
lcl|NC_015438.3_cds_NP_001266257.2_4676	166.227812579806	1.74848808678555	0.920864902910612	166.237008171035	NP_001238797.2short-chain dehydrogenase-reductase	lcl|NC_015439.3_cds_XP_010315981.1_8558	10.1767930260961	-4.41640646661943	0.900103506810748	-11.0937713323466	XP_010315981.1uncharacterized protein LOC101267756 isoform X3	lcl|NC_015440.3_cds_NP_001316084.1_12379	15.2294266692563	3.2467420139812	0.940575871128914	15.5716656263743	NP_001316084.1RNA-binding family protein	lcl|NC_015439.3_cds_NP_001234550.1_5092	292.167925600299	-3.49896216601693	0.997900245509756	-292.188876389607	NP_001234550.1sterol side chain reductase	lcl|NC_015441.3_cds_XP_004238430.1_15646	58.0756781550553	5.28618165791992	0.995817251046195	58.3157621033121	XP_004238430.1catalase isozyme 3	lcl|NC_015438.3_cds_XP_025887078.1_1971	18.3339595768675	-5.41111174153208	0.961112013976354	-19.1158103162162	XP_025887078.1E3 ubiquitin-protein ligase BIG BROTHER isoform X2	lcl|NC_015446.3_cds_NP_001307113.1_27425	133.284489122357	5.28836010404087	0.999471967380224	133.389361619275	NP_001307113.1A20/AN1 zinc finger protein	lcl|NC_015446.3_cds_XP_004246438.1_27617	21.4277415205567	-5.45468532208886	0.970929663608563	-22.1111216050838	XP_004246438.1beta carbonic anhydrase 5, chloroplastic isoform X2
lcl|NC_015439.3_cds_XP_004231898.1_8502	54.6674767166093	1.74529416243281	0.91703515091293	54.6953294374798	NP_001311103.1fe-S cluster assembly factor HCF101 isoform 2	lcl|NC_015449.3_cds_XP_004251842.1_35303	10.1399764984199	-4.41142305910518	0.900103506810748	-11.058018664974	XP_004251842.1histone H2B-like isoform X1	lcl|NC_015440.3_cds_NP_001316087.1_12380	15.2294266692563	3.2467420139812	0.940575871128914	15.5716656263743	NP_001316084.1RNA-binding family protein	lcl|NC_015441.3_cds_XP_004237222.2_12673	12.4857450167432	-3.48570809906251	0.919993969935823	-12.9631782204442	XP_004237222.2probable LRR receptor-like serine/threonine-protein kinase RPK1	lcl|NC_015447.3_cds_XP_004249319.1_31493	322.314813588581	5.28277724886406	0.999809044001138	322.358103347973	XP_004249319.1uncharacterized protein LOC101247770	lcl|NC_015446.3_cds_XP_004247993.1_29530	13.4292181698279	-5.41111174153208	0.933380733758583	-14.4783987696217	XP_004247993.1probably inactive leucine-rich repeat receptor-like protein kinase At3g28040	lcl|NC_015438.3_cds_XP_004230494.1_3694	19.0164383496525	5.28661788733074	0.965107033639144	19.7376101945697	XP_004230494.1uncharacterized protein LOC101254040 isoform X2	lcl|NC_015446.3_cds_XP_004246528.1_27436	21.2713145838343	-5.44435661708134	0.970929663608563	-21.95699986561	XP_004246528.1solute carrier family 35 member F2 isoform X2
lcl|NC_015444.3_cds_XP_004243226.1_23492	33.3113854368321	1.74083451424211	0.909475013455885	33.356841944752	XP_004251510.1zinc finger CCCH domain-containing protein 13 isoform X1	lcl|NC_015445.3_cds_XP_010324970.1_25170	10.1078315543159	-4.40705786654378	0.900103506810748	-11.0268045130713	XP_010324970.1putative L-ascorbate peroxidase 6 isoform X3	lcl|NC_015445.3_cds_XP_004245063.1_25291	21.3543447733754	3.24318419456801	0.9646142912521	21.5992195326609	XP_004245063.1ankyrin repeat-containing protein At5g02620	lcl|NC_015440.3_cds_XP_004235318.1_10759	113.071487082689	-3.47986722047345	0.997189559374596	-113.125022284916	XP_004235318.1heavy metal-associated isoprenylated plant protein 7	lcl|NC_015439.3_cds_XP_025885516.1_8761	18.9042250367277	5.27829891100503	0.961112013976354	19.6272811064895	XP_025885516.1RING finger protein 10 isoform X2	lcl|NC_015449.3_cds_XP_004252775.1_36605	20.7219757392427	-5.40748707048592	0.9676471783204	-21.4159098558813	XP_004252775.1protein MIZU-KUSSEI 1	lcl|NC_015448.3_cds_XP_004249961.1_32325	18.96211192068	5.28259636678294	0.961626911314985	19.6841944937237	XP_004249961.1ferredoxin, root R-B2	lcl|NC_015440.3_cds_XP_004236039.1_11602	58.071400255992	-5.4372901768975	0.996731906218145	-58.3253945735425	XP_004236039.1uncharacterized protein At5g01610
lcl|NC_015446.3_cds_XP_004247147.1_28369	28.7599493917985	1.72376100088317	0.903631018921045	28.8115608915411	XP_004251520.1probable beta-1,3-galactosyltransferase 2 isoform X1	lcl|NC_015439.3_cds_XP_010316304.1_7723	10.1018208449932	-4.40624016141585	0.900103506810748	-11.0209680493327	XP_010316304.1titin isoform X6	lcl|NC_015445.3_cds_XP_004246164.1_26279	33.9145173556548	3.22395014910796	0.982351294310204	34.0674087953714	XP_004246164.1pentatricopeptide repeat-containing protein At4g16835, mitochondrial	lcl|NC_015446.3_cds_NP_001234656.2_28417	193.497507877568	-3.47878868512272	0.997749493905328	-193.528776995942	NP_001234656.2mRNA binding protein precursor	lcl|NC_015440.3_cds_XP_010317702.1_9519	13.0689492093484	5.27407505506327	0.933380733758583	14.0930231363952	XP_010317702.1transmembrane and coiled-coil domain-containing protein 4 isoform X5	lcl|NC_015444.3_cds_XP_004244256.1_23689	20.6248241415862	-5.40086742628846	0.9676471783204	-21.3202424898898	XP_004244256.1basic leucine zipper 61-like	lcl|NC_015442.3_cds_XP_004238720.1_15888	18.8867941500891	5.27700235030972	0.961626911314985	19.610143983995	XP_004238720.1uncharacterized protein LOC101267602 isoform X1	lcl|NC_015445.3_cds_XP_004245885.1_26152	71.1971277111135	-5.4372901768975	0.997904179408767	-71.4044474719915	XP_015085008.1protein LOL1 isoform X2
lcl|NC_015439.3_cds_XP_004232737.1_6906	151.583495117263	1.72193595947484	0.919428228377427	151.59327509957	XP_004251739.1uncharacterized protein LOC101264293	lcl|NC_015442.3_cds_XP_004239171.1_16746	10.0555322404959	-4.39992742026735	0.900103506810748	-10.976023412114	XP_004239171.1E3 ubiquitin-protein ligase AIRP2-like isoform X1	lcl|NC_015445.3_cds_XP_025888169.1_24857	63.6732866579639	3.21867025708013	0.99223413877762	63.7545862824868	XP_025888169.1receptor-like protein 13 isoform X1	lcl|NC_015438.3_cds_XP_004229355.1_1926	78.0550881444823	-3.46538811468291	0.996084765473575	-78.1319761687127	NP_001131276.1histone H3.2	lcl|NC_015449.3_cds_XP_004251773.1_35176	18.7024748963831	5.26322035847113	0.961112013976354	19.4289489111394	XP_004251773.1homeobox protein knotted-1-like LET12 isoform X1	lcl|NC_015444.3_cds_XP_004244150.1_23873	826.312968708552	-5.39895981627675	0.999951245276886	-826.330606369532	XP_004244150.1thiamine thiazole synthase, chloroplastic	lcl|NC_015439.3_cds_XP_004232201.1_7921	18.7062839624719	5.2635065078255	0.961626911314985	19.4326930826007	XP_004232201.1uncharacterized protein LOC101247179 isoform X1	lcl|NC_015443.3_cds_XP_004242398.1_21296	21.0748965448161	-5.43128173634774	0.970929663608563	-21.763503524807	XP_004242398.1probable serine/threonine-protein kinase PBL25 isoform X2
lcl|NC_015439.3_cds_XP_010315860.1_7800	27.123412096229	1.70593972379593	0.902328903241833	27.1770070847231	XP_004251798.1basic leucine zipper 34-like	lcl|NC_015439.3_cds_XP_004232654.1_7073	10.04412085429	-4.39836690627973	0.900103506810748	-10.9649439204147	XP_004232654.1nijmegen breakage syndrome 1 protein isoform X2	lcl|NC_015440.3_cds_XP_004234549.1_9530	12.2722218802482	3.21318945427018	0.917446267820993	12.6858983263731	XP_004234549.1AAA-ATPase At3g50940-like	lcl|NC_015444.3_cds_XP_004243319.1_23296	16.4028905613995	-3.46368179273251	0.948742300900202	-16.7646028980872	XP_004243319.1indole-3-acetic acid-amido synthetase GH3.10-like	lcl|NC_015440.3_cds_XP_004235065.1_10126	886.943153516291	5.26213843529557	0.999963433957665	886.958763229912	XP_004235065.1linamarin synthase 1-like	lcl|NC_015445.3_cds_XP_004245770.1_26361	20.4625097099655	-5.3897395469425	0.9676471783204	-21.1604252323603	XP_004245770.1uncharacterized protein LOC101256403 isoform X4	lcl|NC_015449.3_cds_XP_004251773.1_35176	18.7036018951681	5.26330502817418	0.961626911314985	19.4300567079085	XP_004251773.1homeobox protein knotted-1-like LET12 isoform X1	lcl|NC_015446.3_cds_XP_004247620.1_28999	163.840924978255	-5.42738518127963	0.999655453618756	-163.930793957805	XP_004247620.1uncharacterized protein LOC101261455
lcl|NC_015448.3_cds_XP_004251022.1_34022	40.5440069676932	1.69776579235023	0.911998509501925	40.5795380663953	XP_004251946.1high mobility group B protein 10 isoform X3	lcl|NC_015445.3_cds_XP_010325484.1_26350	10.0346301964554	-4.39706776612811	0.900103506810748	-10.9557294654229	XP_010325484.1uncharacterized protein LOC101257198 isoform X3	lcl|NC_015445.3_cds_XP_004245036.1_25218	14.1774983365424	3.21318945427018	0.933979411638024	14.537057664868	XP_004245036.1probable serine/threonine-protein kinase PBL12	lcl|NC_015449.3_cds_XP_004253091.1_36740	15.1336738089003	-3.45923588770132	0.943123573243744	-15.5239941986899	XP_004253091.1protein phosphatase 2C 53 isoform X1	lcl|NC_015447.3_cds_XP_004248093.1_30127	18.6391831569859	5.25845735310665	0.961112013976354	19.3667375284044	XP_004248093.1GRF1-interacting factor 3 isoform X1	lcl|NC_015446.3_cds_XP_004247014.1_28089	20.4177180225511	-5.38665356706876	0.9676471783204	-21.1163265247538	XP_004247014.1sister chromatid cohesion protein SCC4 isoform X1	lcl|NC_015439.3_cds_XP_010315958.1_8607	18.6980338404949	5.26288666032256	0.961626911314985	19.4245835347812	XP_010315958.1uncharacterized protein LOC101260885 isoform X2	lcl|NC_015442.3_cds_XP_010321131.1_17120	20.9805121275799	-5.42495648463118	0.968222222222222	-21.6705339573272	XP_010321131.1protein root UVB sensitive 2, chloroplastic isoform X2
lcl|NC_015446.3_cds_XP_004246276.1_27898	142.702457447842	1.6879448215392	0.918755434107564	142.71243996013	XP_004252160.2protein PXR1-like	lcl|NC_015447.3_cds_XP_010326987.1_30198	10.0346301964554	-4.39706776612811	0.900103506810748	-10.9557294654229	XP_010326987.1uncharacterized protein At1g01500 isoform X1	lcl|NC_015442.3_cds_XP_010320766.1_16256	121.530320742297	3.21076271687564	0.994753844165913	121.572726616415	XP_010320766.1uncharacterized protein LOC104647284	lcl|NC_015443.3_cds_XP_004241204.1_21045	21.577807396785	-3.45254123512731	0.967026316922944	-21.8522724912766	XP_004241204.1uncharacterized protein LOC101267414 isoform X1	lcl|NC_015438.3_cds_XP_004230956.1_4449	23.6979353764539	5.25777324273417	0.974730833299476	24.2741904206628	XP_004230956.1monoacylglycerol lipase abhd6-A	lcl|NC_015449.3_cds_XP_004251798.1_35216	20.3495821332268	-5.38194656439123	0.9676471783204	-21.04924801077	XP_004251798.1basic leucine zipper 34-like	lcl|NC_015445.3_cds_XP_004245712.1_26461	126.094720917471	5.25719208594719	0.999406727828746	126.204265822846	XP_004245712.1uncharacterized protein LOC101265157	lcl|NC_015440.3_cds_XP_004234643.1_9630	22.7116494012627	-5.42279060720238	0.973467889908257	-23.3500680190752	XP_004234643.1nudix hydrolase 1
lcl|NC_035963.1_cds_YP_009430479.1_37517	39.1904561417675	1.66283200224084	0.910857864447481	39.2257168560051	XP_004252972.1eukaryotic translation initiation factor 3 subunit H isoform X1	lcl|NC_015445.3_cds_XP_019070565.1_25331	26.5222003080575	-4.37964338423619	0.981006500227715	-26.8813761804304	XP_019070565.1elongation factor 2 isoform X2	lcl|NC_015448.3_cds_XP_019066601.1_33131	25.2392812710878	3.21076271687564	0.97294439419391	25.442686892409	XP_019066601.1F-box protein At3g07870 isoform X1	lcl|NC_015438.3_cds_XP_004230168.1_3079	334.770185716597	-3.42196862998463	0.997781797820563	-334.787674674606	XP_004230168.1UPF0603 protein At1g54780, chloroplastic	lcl|NC_015446.3_cds_XP_004247893.1_29430	11.4805055178893	5.25777324273417	0.913714297322553	12.6272002604813	XP_004247893.1pentatricopeptide repeat-containing protein At4g14050, mitochondrial	lcl|NC_015440.3_cds_XP_010318641.1_12054	20.2961033828851	-5.37824132725256	0.9676471783204	-20.9966019227618	XP_010318641.1protein phosphatase 2C family protein isoform X3	lcl|NC_015438.3_cds_XP_025887096.1_2007	18.5899410005589	5.25474073883756	0.961626911314985	19.3183386096388	XP_025887096.1uncharacterized protein LOC112941618 isoform X2	lcl|NC_015443.3_cds_XP_010321856.1_18545	12.1396780870466	-5.42279060720238	0.924150866462793	-13.2958054297843	XP_010321856.1pectinesterase
lcl|NC_015442.3_cds_XP_004238818.1_16066	56.123523453398	1.66074366164813	0.915319007990726	56.14808949852	XP_004253066.1UDP-galactose/UDP-glucose transporter 7 isoform X2	lcl|NC_015445.3_cds_XP_019070566.1_25332	26.5222003080575	-4.37964338423619	0.981006500227715	-26.8813761804304	XP_019070565.1elongation factor 2 isoform X2	lcl|NC_015439.3_cds_XP_010316804.1_6473	16.8512356401032	3.18317688520374	0.946194598785373	17.1492494786443	XP_010316804.1uncharacterized protein LOC104645842	lcl|NW_020442828.1_cds_XP_004253369.2_37318	17.2546654361798	-3.41859390320397	0.953288538570875	-17.5900615004473	XP_004253369.2EPIDERMAL PATTERNING FACTOR-like protein 1	lcl|NW_020443322.1_cds_XP_019067305.1_37362	154.733578046258	5.25777324273417	0.999221955876976	154.822880590917	XP_019067305.1uncharacterized protein LOC109119291, partial	lcl|NC_015441.3_cds_XP_025886310.1_13810	46.249227558146	-5.37158337734544	0.993229187827571	-46.5601219683212	-	lcl|NC_015438.3_cds_XP_025888021.1_2797	18.5525390785359	5.25191136934689	0.961626911314985	19.2815787551766	XP_025888021.1uncharacterized protein LOC101265170 isoform X2	lcl|NC_015444.3_cds_XP_025888004.1_22685	14.2894127482945	-5.42279060720238	0.94072375127421	-15.2837814254419	XP_025888004.1uncharacterized protein LOC104648492
lcl|NC_015440.3_cds_XP_004236301.1_11081	144.32051464218	1.6521359598191	0.918504947625554	144.329970899372	XP_010313779.1axial regulator YABBY 5-like isoform X2	lcl|NC_015440.3_cds_XP_004235885.1_11899	37.792428657307	-4.24279251602369	0.990595371175423	-38.029842915159	XP_004235885.1uncharacterized protein LOC101254582 isoform X1	lcl|NC_015448.3_cds_XP_004251043.1_34052	20.217934975849	3.1648650069268	0.961370978162553	20.4641458458379	XP_004251043.1alcohol-forming fatty acyl-CoA reductase-like	lcl|NC_015441.3_cds_XP_004236719.1_13312	38.1250273008992	-3.40478810367894	0.987982943532756	-38.2767591199315	XP_004236719.1monothiol glutaredoxin-S1-like	lcl|NC_015438.3_cds_XP_004229249.1_1285	18.5663632360882	5.25295778166249	0.961112013976354	19.295165437754	XP_004229249.1UDP-glucuronic acid decarboxylase 4-like	lcl|NC_015443.3_cds_XP_004240422.1_18340	20.6676235650465	-5.37158337734544	0.9676471783204	-21.3542635510157	XP_004240422.1uncharacterized protein LOC101247128	lcl|NC_015439.3_cds_XP_010316577.1_6985	18.5153996261411	5.24909635373983	0.961626911314985	19.2450782239655	NP_001352691.1WRKY transcription factor 6 isoform 1	lcl|NC_015446.3_cds_XP_004246328.1_27783	10.2067233916389	-5.42279060720238	0.900238532110092	-11.5578484313903	XP_004246328.1polygalacturonase inhibitor
lcl|NC_015442.3_cds_XP_004239687.1_18072	27.7372118039929	1.64145835144827	0.901451165486689	27.7857392231897	XP_010313995.12-phytyl-1,4-beta-naphthoquinone methyltransferase, chloroplastic isoform X4	lcl|NC_015448.3_cds_XP_010313248.1_33793	24.5332623574572	-4.20645066895997	0.977787438413448	-24.8912673267196	XP_010313248.1GDP-mannose transporter GONST1 isoform X2	lcl|NC_015441.3_cds_XP_004237819.1_14624	319.064776760784	3.16192725473541	0.994975664383857	319.080443702483	XP_004237819.1cytochrome P450 71A1	lcl|NC_015444.3_cds_XP_004244317.1_23575	17.6093175425678	-3.40478810367894	0.953288538570875	-17.9354577958283	XP_004244317.1heme-binding protein 2-like	lcl|NC_015438.3_cds_XP_025888021.1_2797	18.5514209451508	5.25182669964384	0.961112013976354	19.2804798375785	XP_025888021.1uncharacterized protein LOC101265170 isoform X2	lcl|NC_015449.3_cds_XP_004251724.1_35070	329.114763879413	-5.37158337734544	0.999811075447934	-329.158596593469	XP_004251724.1thylakoid lumenal 16.5 kDa protein, chloroplastic	lcl|NC_015442.3_cds_XP_004239014.1_16408	33.9522507285129	5.23631335627128	0.988362895005097	34.3536651188322	XP_004239014.1enoyl-CoA delta isomerase 1, peroxisomal-like	lcl|NC_015447.3_cds_XP_004248091.1_30132	12.2480680699667	-5.42279060720238	0.924150866462793	-13.3948433890098	XP_004248091.1uncharacterized protein LOC101266870
lcl|NC_015445.3_cds_XP_004244631.1_24654	30.9115203912765	1.6395847212617	0.904777874384134	30.9549726370174	XP_010314620.1succinate dehydrogenase subunit 5, mitochondrial isoform X2	lcl|NC_015442.3_cds_XP_004238755.1_15956	120.601611699766	-4.20350338490963	0.998995983935743	-120.674844873686	XP_004238755.1thioredoxin H4-like	lcl|NC_015447.3_cds_XP_004248243.1_29874	213.054229015425	3.13652910911693	0.994870138260757	213.0773153487	XP_004248243.1AAA-ATPase At3g50940-like	lcl|NC_015447.3_cds_XP_004249284.1_31449	60.7641745448974	-3.40358133234895	0.994252056682603	-60.8594222286794	XP_004249284.1probable plastid-lipid-associated protein 13, chloroplastic	lcl|NC_015439.3_cds_XP_004232319.1_7733	35.5069824439668	5.2412851199456	0.988609677812538	35.8917382134765	XP_004232319.1galactinol--sucrose galactosyltransferase	lcl|NC_015438.3_cds_XP_019069630.1_554	20.1626239003248	-5.3689515653353	0.9676471783204	-20.8652113206856	XP_019069630.1protein phosphatase inhibitor 2 isoform X1	lcl|NC_015446.3_cds_XP_025888741.1_28088	18.3107705541719	5.23348704273376	0.961626911314985	19.0439939328386	XP_025888741.1sister chromatid cohesion protein SCC4 isoform X2	lcl|NC_015440.3_cds_XP_010318266.1_10676	76.3944326295835	-5.4177373794761	0.998220183486239	-76.5862991344336	XP_010318266.1uncharacterized protein LOC101245142 isoform X2
lcl|NC_015438.3_cds_XP_010315430.1_317	53.4420709616301	1.63933383959149	0.914633792903573	53.4672083066391	XP_004253066.1UDP-galactose/UDP-glucose transporter 7 isoform X2	lcl|NC_015449.3_cds_NP_001311102.1_34869	78.3465389834129	-4.16975056492415	0.997886390924523	-78.4574215129017	NP_001311102.1fe-S cluster assembly factor HCF101 isoform 1	lcl|NC_035963.1_cds_YP_009430468.1_37506	202.734623681104	3.11786449524687	0.994839987939872	202.758597149737	YP_009430468.1NADH dehydrogenase subunit 6	lcl|NC_015441.3_cds_XP_004238446.3_15681	650.232762717434	-3.35909819576396	0.997848559245381	-650.241439199192	XP_004238446.3glyceraldehyde-3-phosphate dehydrogenase B, chloroplastic	lcl|NC_015443.3_cds_XP_019069877.1_21117	22.2917630938409	5.2412851199456	0.97263031731199	22.8996456640816	XP_019069877.1DExH-box ATP-dependent RNA helicase DExH12-like	lcl|NC_015444.3_cds_XP_010323210.1_21594	20.1256338826014	-5.36636655292377	0.9676471783204	-20.8288028738296	XP_010323210.1protein TSS isoform X2	lcl|NC_015438.3_cds_NP_001308644.1_4148	18.1843740721874	5.22376032903274	0.961626911314985	18.9198079369854	NP_001308644.1uncharacterized protein LOC101248148 isoform 1	lcl|NC_015442.3_cds_XP_004239673.1_18100	1115.59397173596	-5.41141154507189	0.999995922528033	-1115.60709622542	XP_004239673.1chlorophyll a-b binding protein 6A, chloroplastic
lcl|NC_015449.3_cds_XP_004251739.1_35116	44.8992773945067	1.6368835502032	0.912524324100526	44.9291052471088	XP_019067196.1uncharacterized protein LOC101255669 isoform X2	lcl|NC_015439.3_cds_XP_004231600.1_5157	17.8742770934421	-4.13089963595279	0.958005216743262	-18.3454112359321	XP_004231600.1zinc transporter 8-like	lcl|NC_015438.3_cds_NP_001234082.1_1934	28.3200443522906	3.11122704332472	0.976922082956454	28.490430776505	XP_015066700.1probable glutathione S-transferase	lcl|NC_015439.3_cds_XP_010317167.1_5580	29.4459969164156	-3.3530055615764	0.980869621398113	-29.6362848666549	XP_010317167.1uncharacterized protein LOC101268835 isoform X2	lcl|NC_015441.3_cds_NP_001316365.1_15614	71047.8651314098	5.24020680240091	1.0	71047.8653246581	NP_001316365.1dehydrin	lcl|NC_015445.3_cds_XP_019070574.1_25196	20.0543829700502	-5.3613741586204	0.9676471783204	-20.75867551599	XP_019070574.1polygalacturonase isoform X2	lcl|NC_015441.3_cds_NP_001234799.1_14310	18.1687647371229	5.22255456628734	0.961626911314985	18.9044727054411	TMW93162.1hypothetical protein EJD97_012090	lcl|NC_015443.3_cds_XP_019069692.1_20378	20.7437477618326	-5.40896639965699	0.968222222222222	-21.4373503194577	XP_019069692.1isochorismate synthase isoform X2
lcl|NC_015440.3_cds_XP_004235339.1_10791	34.6822786573889	1.63065159649169	0.907980375108682	34.7205915487901	XP_025884255.1leucine aminopeptidase 2, chloroplastic isoform X1	lcl|NC_015449.3_cds_NP_001234593.1_34948	165.595321108281	-4.12541409686906	0.999372748726866	-165.646700584181	NP_001234593.1myo-inositol oxygenase	lcl|NC_015445.3_cds_XP_019070903.1_24761	20.3795628334714	3.11122704332472	0.961370978162553	20.6156812887308	XP_019070903.1BAG-associated GRAM protein 1-like isoform X2	lcl|NC_015444.3_cds_XP_004242688.1_21709	11.2241697273961	-3.34820457531257	0.908890037472542	-11.7129185068256	XP_004242688.1CASP-like protein 2C1	lcl|NC_015443.3_cds_XP_019070124.1_20428	18.3294690753325	5.23492041649731	0.961112013976354	19.0623668087316	XP_019070124.1putative exosome complex component rrp40 isoform X2	lcl|NC_015449.3_cds_NP_001296244.1_35300	4487.61144711109	-5.35986576834933	1.0	-4487.61464793977	NP_001296244.1chlorophyll a-b binding protein 13, chloroplastic	lcl|NC_015442.3_cds_XP_004239972.1_17632	18.1312557379381	5.21965300941611	0.961626911314985	18.867623384338	XP_004239972.1uncharacterized protein LOC101266516 isoform X1	lcl|NC_015438.3_cds_NP_001233812.2_193	20.7332448183412	-5.40825295249992	0.968222222222222	-21.4270072734271	NP_001233812.2lipoxygenase
lcl|NC_015448.3_cds_XP_025883935.1_33576	30.500037804052	1.6189381759279	0.90472612097876	30.5429740998823	XP_025884277.1glucosidase 2 subunit beta isoform X2	lcl|NC_015449.3_cds_XP_019067093.1_34715	28.3528369683405	-4.02219337651029	0.983469962323521	-28.6367142617889	XP_019067093.1zinc finger CCCH domain-containing protein 40 isoform X3	lcl|NC_015438.3_cds_XP_004228675.1_262	68.9342943160228	3.09423632689202	0.992369815221605	69.0037044751564	XP_004228675.1syntaxin-121	lcl|NC_015445.3_cds_XP_004245955.1_26019	24.1031849915236	-3.34820457531257	0.973601240470345	-24.3346255490762	XP_004245955.1protein LOW PSII ACCUMULATION 3, chloroplastic	lcl|NC_015446.3_cds_XP_025888741.1_28088	18.3096666094185	5.2334023730307	0.961112013976354	19.0429092248558	XP_025888741.1sister chromatid cohesion protein SCC4 isoform X2	lcl|NC_015441.3_cds_XP_019069144.1_14563	19.792460146877	-5.34287187504084	0.964569536423841	-20.5009209192859	XP_019069144.1exocyst complex component SEC5A isoform X2	lcl|NC_015443.3_cds_XP_004242261.1_19741	14.5902804606902	5.20656601287723	0.940725790010194	15.4914367819143	XP_004242261.1B-box zinc finger protein 32	lcl|NC_015442.3_cds_XP_010321120.1_17087	1753.26657405466	-5.4079063701164	1.0	-1753.27491430998	XP_010321120.1uncharacterized protein LOC101259747
[truncated: 2,168 more rows]

## Sheet: Supplementary Table S5.
Root upregulated CAMvsV (832)						Root downregulated CAMvsC (438)						Root upregulated HAMvsH (265)						Root downregulated HAMvsH (254)						Root upregulated HAMvsCAM (1683)						Root downregulated HAMvsCAM (1354)						Root upregulated HAMvsC (2139)						Root downregulated HAMvsC (1826)
[truncated: 2,140 more rows]

[truncated: 6 more sheets: Supplementary Table S6., Supplementary Table S7., Supplementary Table S8., Supplementary Table S9., Supplementary Table S10., Supplementary Table S11.]
